# Supplementary material for: Transcriptional Differences between Canine Cutaneous Epitheliotropic Lymphoma and Immune-Mediated Dermatoses
Source: Genes (Basel). 2021 Jan 25;12(2):160. doi: 10.3390/genes12020160 (PMC7912288; doi:10.3390/genes12020160)
Supplement: Supplementary file 1 [file genes-12-00160-s001.zip]

Archive with 19 entries (19 files):
- Figure S1_Rev1.tif
- __MACOSX/._Figure S1_Rev1.tif
- Figure S2_Rev.tif
- __MACOSX/._Figure S2_Rev.tif
- Figure S3_Rev.tif
- Table S1_Rev1.xlsx
- __MACOSX/._Table S1_Rev1.xlsx
- Table S2_Rev1.xlsx
- __MACOSX/._Table S2_Rev1.xlsx
- Table S3.xlsx
- __MACOSX/._Table S3.xlsx
- Table S4.xlsx
- __MACOSX/._Table S4.xlsx
- Table S5.xlsx
- __MACOSX/._Table S5.xlsx
- Table S6.xlsx
- __MACOSX/._Table S6.xlsx
- Table S7.xlsx
- __MACOSX/._Table S7.xlsx
