# Supplementary material for: Transcriptional Differences between Canine Cutaneous Epitheliotropic Lymphoma and Immune-Mediated Dermatoses
Source: Genes (Basel). 2021 Jan 25;12(2):160. doi: 10.3390/genes12020160 (PMC7912288; doi:10.3390/genes12020160)
Supplement: Supplementary file 1 [file genes-12-00160-s001.zip › Table S1_Rev1.xlsx]

## Sheet: Signalement and Clinic
Table S1. Table 2 extended with clinical parameters of the study population.
Case no.	Disease category	Histological diagnosis	Final diagnosis (considering clinical and histological findings)	Breed	Sex	Age at time of diagnosis (years)	Therapy before diagnosis	Response to therapy before diagnosis	Disease evolution before therapy	Potential trigger	Anatomic location	Itch	Clinical lesions	Lymphnodes	Other diagnostic signs of neoplasia	Treatment after diagnosis / biopsy submission	Follow-up	Overall survival time (days)
1	IMD	IMD PCD	Old dog EM	Jack Russel Terrier	M	10.83	prednisolone, antibiosis	partially	progressive		face, trunc, mucocutaneous	moderate	scaling, crusts, alopecia, erythema, erosion, ulceration, hyperkeratosis	not enlarged		ciclosporin, local steroids, antibiosis	no therapy response, euthanasia because of poorly healing skin lesions	78
2	CETL	CETL	CETL	Mixed	F	7.75	antibiosis	no	expanding		face, trunc, mucocutaneous	strong	depigmentation of the nasal planum, scaling, crusts, alopecia, erythema, erosion, hyperkeratosis, excoriation	not enlarged	Evidence of neoplastic cells in skin cytology	prednisolone	regression, but relapse and progression after 5 months, euthanasia	166
3	CETL	CETL	CETL	Cocker Spaniel	MC	7.58	prednisolone, antibiosis	partially	expanding		generalized, mucocutaneous, paw pads	strong	scaling, crusts, erythema, erosion, plaques, hyperkeratosis	NA		prednisolone, antibiosis	regression, but relapse and progression after 5 months with nodules and ulceration, euthanasia	230
4	CETL	CETL	CETL	Pyrenean Shepherd	FS	12	antibiosis	partially	progressive		generalized, mucocuteous, oral	no	depigmentation of the nasal planum, crusts, alopecia, erythema, erosion	not enlarged	Lung metastasis in radiographs	prednisolone, local steroids, local antibiosis	regression, but relapse and progression after 7 months with nodules and ulceration, dyspnoa, euthanasia	277
5	IMD	IMD PCD	SJS	Briard	M	10.17	prednisolone, oclacitinib, antibiosis	no	-		trunc	strong	crusts, erythema, erosion, ulceration, plaques, excoriation, hyperpigmentation, pustules	not enlarged		ciclosporin, prednisolone	complete remission within 5 months, euthanasia due to other reasons	1324
6	CETL	CETL	CETL	West Highland White Terrier	FS	11.67	prednisolone, antibiosis	partially	expanding		generalized	moderate	scaling, crusts, alopecia, erythema	enlarged	Evidence of neoplastic cells in skin cytology	lomustine, prednisolone	no therapy response, mucosal involvement, euthanasia	187
7	IMD	IMD PCD	SJS	American Staffordshire Terrier	MC	11.67	antibiosis	no	expanding	cefalexin	generalized, mucocutaneous, oral, paw pads	no	crusts, erythema, erosion, ulceration	not enlarged		antibiosis	regression, but relapse and fast progression, euthanasia	54
8	CETL	CETL	CETL	Cocker Spaniel	FS	13.75	prednisolone, antibiosis	partially	progressive		trunc, mucocutaneous, oral	strong	depigmentation of the nasal planum, crusts, alopecia, erythema, erosion, ulceration, epidermal collarettes	enlarged		lomustine, antibiosis	stable disease, progression after 3 months with generalization, ulcers and nodules, euthanasia	179
9	CETL	CETL	CETL	Mixed	MC	11.25	prednisolone, antibiosis	partially	expanding		generalized, mucocutaneous, oral	no	scaling, alopecia, erythema, plaques, nodule, hypotrichosis	enlarged	Evidence of neoplastic cells in FNA of the lymph node	prednisolone	euthanasia due to severity of lesions	18
10	CETL	CETL	CETL	Cocker Spaniel	FS	11.08	-	-	-		generalized, mucocutaneous	no	scaling, crusts, erythema, ulceration	not enlarged		-	fast progression with generalization, nodules and dyspnoa, euthanasia	6
11	CETL	CETL	CETL	Golden Retriever	F	9.17	prednisolone, antibiosis	partially	expanding		generalized, mucocutaneous, oral	moderate	depigmentation of the nasal planum, crusts, alopecia, erythema, erosion, ulceration, epidermal collarettes, hypotrichosis	not enlarged		prednisolone, mycophenolat, antibiosis	fast progression with generalization, euthanasia	57
12	IMD	IMD PCD	EM	Shetland Sheepdog	F	10.58	prednisolone	no	waxing and waning	heat	face, mucocutaneous	moderate	depigmentation of the nasal planum, crusts, alopecia, erythema, ulceration	enlarged		antibiosis	relapses during heat	alive
13	IMD	IMD LE	VCLE	Border Collie	MC	5.25	prednisolone, oclacitinib, antibiosis	partially	waxing and waning		inguinal, pinnae, mucocutaneous, oral	strong	crusts, erosion, ulceration, plaque, excoriation	not enlarged		prednisolone, azathioprin, antibiosis	regression without complete remission, relapse after 2 years	alive
14	IMD	IMD PCD	EM	Podenco Canario	FS	9.67	prednisolone, antibiosis, allopurinol	no	-	potential leishmaniasis	generalized, mucocutaneous, paw pads	moderate	depigmentation of the nasal planum, scaling, crusts, erythema, ulceration, hypotrichosis, follicular casts	enlarged		ciclosporin, prednisolone	regression, but relapse and fast progression after 1,5 months, euthanasia	45
15	CETL	CETL	CETL	Boxer	M	8.67	local steroid, antibiosis	partially	-		trunc	strong	crusts, alopecia, erythema, ulceration, epidermal collarettes	not enlarged	Evidence of neoplastic cells in skin cytology	prednisolone	fast progression, ulceration, euthanasia	134
16	IMD	IMD LE	ECLE (suspected)	Magyar Vizsla	F	2.25	prednisolone, ciclosporin	no	expanding		face, trunc	moderate	scaling, alopecia, furunculosis, comedones	NA		-	fast progression and euthanasia	2
17	IMD	IMD PCD	EM	Great Pyrenees	FS	5.92	tacrolismus, antibiosis	no	acute		face, mucocutaneous	no	depigmentation of the nasal planum, crusts, erythema, ulceration	not enlarged		ciclosporin, prednisolone, tacrolismus, antibiosis	complete remission within 3 weeks	alive
18	IMD	IMD LE	Facial DLE (suspected)	Rhodesian Ridgeback	M	2.5	local antibiosis	partially	waxing and waning		face, mucocutaneous	no	depigmentation of the nasal planum, erosion, hypotrichosis	not enlarged		tacrolismus	complete remission within 2 weeks	alive
19	IMD	IMD PCD	Old dog EM	Yorkshire Terrier	FS	11.17	prednisolone	no	expanding		face, trunc, paws	moderate	depigmentation of the nasal planum, scaling, crusts, alopecia, erosion, follicular casts	not enlarged		ciclosporin, prednisolone, oclacitinib	complete remission within 1 month	alive
20	IMD	IMD LE	Disseminated DLE	Tervuren dog	M	2.25	local steroid, antibiosis	no	expanding		face, axilla, mucocutaneous	moderate	depigmentation of the nasal planum, erythema, erosion, plaques, pustules	not enlarged		prednisolone, tacrolismus, antibiosis	complete remission within 3 months	alive
	CETL = cutaneous epitheliotropic T cell lymphoma		EM = Erythema multiforme		F = female									NA = not available	FNA = fine needle aspiration
	IMD = immune-mediated dermatitis		SJS = Steven-Johnson syndrome		M = male
	PCD = panepidermal cytotoxic dermatitis (subtype of IMD)		VCLE = Vesicular cutaneous lupus erythematosus		FS = female spayed
	LE = lupus erythematosus (subtype of IMD)		ECLE = Exfoliative cutaneous lupus erythematosus		MC = male castrated
			DLE = Discoid lupus erythematosus
