# Supplementary material for: Transcriptional Differences between Canine Cutaneous Epitheliotropic Lymphoma and Immune-Mediated Dermatoses
Source: Genes (Basel). 2021 Jan 25;12(2):160. doi: 10.3390/genes12020160 (PMC7912288; doi:10.3390/genes12020160)
Supplement: Supplementary file 1 [file genes-12-00160-s001.zip › Table S2_Rev1.xlsx]

## Sheet: Histopathology
Table S2. Histopathological parameters of the study population.
Epidermis	CETL	IMD
Degree of lymphocytic infiltration
Mild	1/9 (11%)	1/11 (9%)
Moderate	2/9 (22%)	6/11 (55%)
Severe	6/9 (67%)	4/11 (36%)
Distribution of the lymphocytes
Basal layer	2/9 (11%)	2/11 (18%)
Basal and intermediate layers	5/9 (56%)	4/11 (36%)
All layers	2/9 (11%)	5/11 (45%)
Cell morphology
Majority small cells < 15μm	2/9 (22%)	9/11 (82%)
Majority medium sized cells > 15μm	7/9 (78%)	2/11 (18%)
Chromatin pale and/or dispersed	6/9 (67%)	2/11 (18%)
Pericellular empty space	6/9 (67%)	2/11 (18%)
Indented nuclei	9/9 (100%)	9/11 (82%)
Nucleoli visible	2/9 (22%)	1/11 (9%)
Mitotic figures evident	3/9 (33%)	2/11 (18%)
Mitosis rate > 0-1/HPF	1/9 (11%)	0/11 (0%)
Other features
Mild acanthosis	3/9 (33%)	0/11 (0%)
Moderate acanthosis	4/9 (44%)	6/11 (55%)
Severe acanthosis	2/9 (22%)	5/11 (45%)
Mild hyperkeratosis	3/9 (33%)	4/11 (36%)
Moderate hyperkeratosis	5/9 (56%)	2/11 (18%)
Severe hyperkeratosis	0/9 (0%)	5/11 (45%)
Parakeratosis	2/9 (22%)	3/11 (27%)
Ulceration	2/9 (22%)	5/11 (45%)
Dermoepidermal clefting	5/9 (56%)	2/11 (18%)
Basal layer lost	4/9 (44%)	5/11 (45%)
Crust formation	1/9 (11%)	5/11 (45%)
Presence of apoptosis	3/9 (33%)	9/11 (82%)
Apoptosis > 0-2/HPF	0/9 (0%)	3/11 (27%)
Apoptosis in upper layers	0/9 (0%)	6/11 (55%)
Pautrier microabscess	5/9 (56%)	0/11 (0%)
Mild spongiosis	4/9 (44%)	5/11 (55%)
Moderate spongiosis	4/9 (44%)	2/11 (18%)
Severe spongiosis	1/9 (22%)	4/11 (36%)
Obscuring of the dermoepidermal junction	2/9 (22%)	11/11 (100%)
Adnexal stuctures	CETL	IMD (one without adnexae)
Degree of lymphocytic infiltration
Mild	0/9 (0%)	5/10 (45%)
Moderate	1/9 (11%)	3/10 (27%)
Severe	8/9 (89%)	2/10 (18%)
Relation epidermis
Weaker in follicle	0/9 (0%)	4/10 (40%)
Similar	4/9 (44%)	5/10 (50%)
Stronger in follicle	5/9 (56%)	1/10 (10%)
Distribution of the lymphocytes
Basal layer	1/9 (11%)	6/10 (60%)
Basal and intermediate layers	1/9 (11%)	4/10 (40%)
All layers	7/9 (78%)	0/10 (0%)
Cell morphology
Majority small cells < 15μm	2/9 (22%)	9/10 (90%)
Majority medium sized cells > 15μm	7/9 (78%)	1/10 (10%)
Chromatin pale and/or dispersed	6/9 (67%)	2/10 (20%)
Pericellular empty space	6/9 (67%)	2/10 (20%)
Indented nuclei	9/9 (100%)	8/10 (80%)
Nucleoli visible	2/9 (22%)	1/10 (10%)
Other features
Cleft formation	4/9 (44%)	0/10 (0%)
Sebaceous glands not assessable	5/9 (56%)	1/10 (10%)
Sebaceous glands mildly infiltrated	1/9 (11%)	2/10 (20%)
Sebaceous glands moderately infiltrated	0/9 (0%)	2/10 (20%)
Sebaceous glands severely infiltrated	1/9 (11%)	0/10 (0%)
Sweat glands not assessable	1/9 (11%)	0/10 (0%)
Sweat glands mildly infiltrated	4/9 (44%)	3/10 (30%)
Sweat glands moderately infiltrated	2/9 (22%)	0/10 (0%)
Sweat glands severely infiltrated	2/9 (22%)	0/10 (0%)
Dermis	CETL	IMD
Dermal fibrosis	5/9 (56%)	5/11 (45%)
Dermal edema	5/9 (56%)	6/11 (55%)
Dermal bleeding	2/9 (22%)	2/11 (18%)
Pigment incontinence	2/9 (22%)	4/11 (36%)
Degree of lymphocytic infiltration
Mild	1/9 (11%)	2/11 (18%)
Moderate	6/9 (67%)	2/11 (18%)
Severe	2/9 (22%)	7/11 (64%)
