# Supplementary material for: Transcriptional Differences between Canine Cutaneous Epitheliotropic Lymphoma and Immune-Mediated Dermatoses
Source: Genes (Basel). 2021 Jan 25;12(2):160. doi: 10.3390/genes12020160 (PMC7912288; doi:10.3390/genes12020160)
Supplement: Supplementary file 1 [file genes-12-00160-s001.zip › Table S3.xlsx]

## Sheet: QC Data
Table S3. Summary of the raw data analysis results of the samples submitted to RNA-seq.
Case no.	Raw reads	QC passed reads		Reads uniquely mapped to genome		Reads mapped to annotated transcriptome (counts)		Reads mapped to uncharacterized loci (XR_.../LOC...)
	n	n	% of raw reads	n	% of QC passed reads	n	% of reads mapped to genome	n	% of reads mapped to transcriptome
1	32,781,537	32,531,982	0.992387	26,003,208	0.799312	9,285,457	0.357089	849,511	0.0914883
3	33,902,482	33,283,545	0.981744	27,216,544	0.817718	6,867,411	0.252325	1,075,184	0.156563
4	36,289,387	36,067,008	0.993872	31,540,945	0.87451	11,803,266	0.37422	917,688	0.0777487
5	25,773,430	25,239,369	0.979279	20,298,196	0.804228	5,488,668	0.270402	755,704	0.137684
7	33,872,925	33,177,498	0.97947	28,155,505	0.848633	8,027,966	0.28513	918,262	0.114383
8	32,099,562	31,789,844	0.990351	27,239,483	0.856861	8,422,969	0.309219	928,942	0.110287
9	28,060,649	27,618,599	0.984247	23,410,416	0.847632	7,706,262	0.329181	765,686	0.0993589
11	34,653,824	34,445,068	0.993976	29,927,500	0.868847	11,695,040	0.390779	843,915	0.0721601
12	25,318,591	24,812,960	0.980029	20,131,743	0.81134	5,560,876	0.276224	731,864	0.131609
13	28,633,306	26,838,041	0.937302	22,526,837	0.839362	4,859,883	0.215737	925,142	0.190363
15	29,534,313	28,546,235	0.966545	21,560,906	0.755298	6,997,597	0.32455	874,777	0.125011
16	31,579,372	31,103,017	0.984916	25,963,935	0.834772	5,676,413	0.218627	1,078,971	0.19008
17	29,002,861	28,357,119	0.977735	22,546,468	0.79509	7,309,229	0.324185	918,105	0.125609
18	25,528,343	24,881,299	0.974654	20,165,836	0.810482	4,622,669	0.229233	970,456	0.209934
19	28,374,733	27,778,189	0.978976	22,799,949	0.820786	4,977,405	0.218308	1,108,743	0.222755
Average	30,360,354	29,764,652	0.979699	24,632,498	0.825658	7,286,740	0.291681	910,863	0.137002
