# Supplementary material for: Transcriptional Differences between Canine Cutaneous Epitheliotropic Lymphoma and Immune-Mediated Dermatoses
Source: Genes (Basel). 2021 Jan 25;12(2):160. doi: 10.3390/genes12020160 (PMC7912288; doi:10.3390/genes12020160)
Supplement: Supplementary file 1 [file genes-12-00160-s001.zip › Table S4.xlsx]

## Sheet: Differentially expressed genes
Table S4. Results of the differential gene expression analysis. Significantly differentially expressed genes with an FDR < 0.01 with their log2 fold change (Log2FC), mean of normalized read counts across all samples (BaseMean), standard error of the Log2FC (LfcSE) and theLog2FC divided by LfcSE (Stat). IMD cases served as control group.
ID	BaseMean	Log2FC	LfcSE	Stat	p-value	FDR
METAP1D	29.9221	4.65248	0.903427	5.14981	2.60745e-07	1.22602e-05
LOC102151831	30.2465	4.18199	1.16607	3.58639	0.000335284	0.00244736
ACTL9	2.42587	4.00211	1.01232	3.95342	7.70421e-05	0.000810572
LOC102154014	2.48449	3.99374	1.16087	3.44029	0.000581098	0.00371699
MIR6516	2.06539	3.66278	1.09372	3.34893	0.000811238	0.00477762
LOC106559942	18.1673	3.64859	0.585654	6.22995	4.66598e-10	1.33599e-07
LOC100683715	3.23531	3.53914	1.12613	3.14275	0.00167367	0.00835254
LOC607191	1.84194	3.49766	1.01614	3.44209	0.000577231	0.00370115
TCHH	77.1473	3.35872	0.962926	3.48803	0.000486588	0.00324572
LOC102153860	3.75029	3.03504	0.783083	3.87575	0.000106295	0.00103303
LOC106559712	13.8451	2.9532	0.539525	5.4737	4.40739e-08	3.4199e-06
LOC102155436	7.39236	2.9011	0.610544	4.75167	2.01746e-06	5.34565e-05
MUC6	215.772	2.88909	0.535455	5.39557	6.83049e-08	4.67861e-06
LOC106559005	3.77786	2.85958	0.924443	3.0933	0.00197944	0.00950783
LOC486527	11.0091	2.85716	0.78419	3.64345	0.000269006	0.00207913
LOC106559258	4.49963	2.83974	0.735935	3.85867	0.000114004	0.00109276
LOC100683813	20.0446	2.68533	0.8443	3.18055	0.00146998	0.00755019
GPR171	22.2119	2.67452	0.465201	5.74917	8.96821e-09	1.14815e-06
LOC102155082	33.5926	2.61927	0.769587	3.40348	0.00066533	0.00412418
TTC34	5.7555	2.60928	0.724309	3.60244	0.000315239	0.00234063
LOC478449	4.16286	2.52222	0.680619	3.70578	0.000210744	0.00172689
LOC487627	26.9701	2.48361	0.730549	3.39965	0.000674721	0.00416634
LOC100684520	12.4973	2.48044	0.572397	4.33343	1.46805e-05	0.000238326
LOC100856380	12.6703	2.44695	0.672527	3.63843	0.000274301	0.00210871
GSG2	95.9069	2.41724	0.589096	4.10331	4.07287e-05	0.0005049
SLAMF7	50.0016	2.34461	0.451867	5.18873	2.11736e-07	1.05892e-05
DZIP3	65.152	2.33428	0.660218	3.53562	0.000406817	0.00283362
LOC106558075	7.78921	2.31825	0.596022	3.88953	0.000100438	0.000987266
WFIKKN1	3.1379	2.28645	0.7241	3.15764	0.00159053	0.00801181
LYPD1	11.7577	2.28481	0.638095	3.58068	0.0003427	0.00249018
LOC102157229	27.214	2.25619	0.722142	3.1243	0.00178227	0.00877736
LOC100684481	7.72982	2.22127	0.602733	3.68533	0.000228409	0.0018333
ZSWIM1	11.0497	2.19951	0.472401	4.65602	3.2238e-06	7.64869e-05
LOC102151302	9.15338	2.18411	0.586783	3.72218	0.000197509	0.00164658
LOC106559392	16.4601	2.15914	0.584682	3.69283	0.000221768	0.00179785
LOC106558670	20.1706	2.14739	0.407159	5.27407	1.33431e-07	7.50146e-06
P2RY14	34.0622	2.14721	0.468438	4.58378	4.56649e-06	0.00010042
LOC102155496	8.87911	2.14648	0.617045	3.47864	0.000503961	0.00333494
LOC102152268	23.621	2.08835	0.410844	5.08307	3.71382e-07	1.55661e-05
LOC106557649	9.77711	2.07004	0.634353	3.26323	0.00110149	0.00602234
RPLP2	15.7968	2.04568	0.564862	3.62156	0.000292833	0.00221237
LOC100683549	12.7583	2.03198	0.535263	3.79622	0.000146918	0.00132017
CXHXorf56	14.4178	2.02933	0.588457	3.44856	0.000563594	0.00363017
MNF1	18.6298	2.02653	0.452121	4.48227	7.38539e-06	0.000142852
PSORS1C2	52.7062	1.9849	0.492822	4.02762	5.63436e-05	0.000643337
IL2RB	44.8649	1.97655	0.474517	4.1654	3.10809e-05	0.000415392
LOC102152183	26.3808	1.97596	0.360529	5.48072	4.23591e-08	3.36285e-06
EGR1	47.6809	1.9672	0.374577	5.25179	1.50626e-07	8.30715e-06
S100A4	26.2866	1.94471	0.465118	4.1811	2.901e-05	0.000395899
LOC102152579	15.0093	1.93246	0.559107	3.45634	0.000547574	0.00355889
LOC106559653	17.25	1.91571	0.430509	4.44988	8.59189e-06	0.000159787
LOC106557708	10.2183	1.89562	0.557601	3.3996	0.000674847	0.00416634
TSPAN3	24.5985	1.89334	0.374857	5.05084	4.3987e-07	1.76638e-05
PTGER4	7.39099	1.89329	0.505521	3.74523	0.000180226	0.0015324
LOC102157272	36.0081	1.87939	0.44382	4.23458	2.28975e-05	0.000330997
ATN1	132.176	1.87858	0.384887	4.88086	1.05626e-06	3.37652e-05
GPR87	17.2274	1.87845	0.43968	4.27231	1.9346e-05	0.000293608
CEP131	5.21574	1.86724	0.604307	3.08988	0.00200238	0.00958839
PALM3	70.178	1.86233	0.368314	5.05637	4.27311e-07	1.72937e-05
LOC100683417	19.5031	1.85378	0.589657	3.14382	0.00166759	0.00832988
KRT17	102.14	1.85127	0.388925	4.75997	1.93618e-06	5.19862e-05
LOC102152240	22.6599	1.8415	0.343809	5.35615	8.50136e-08	5.46611e-06
LAT2	12.7596	1.83648	0.441422	4.16037	3.17737e-05	0.000421818
PTPRCAP	25.2352	1.83612	0.389276	4.71675	2.39645e-06	6.0463e-05
LOC100685460	24.4148	1.83282	0.490301	3.73815	0.000185383	0.00156775
LOC106559612	18.4559	1.82584	0.560129	3.25968	0.00111538	0.0060777
LOC102155800	40.9201	1.82118	0.487727	3.73401	0.000188454	0.00158595
SLX4	24.7632	1.81852	0.298292	6.09646	1.08443e-09	2.35668e-07
LOC102153316	8.95867	1.81207	0.489509	3.70181	0.000214063	0.00175186
LOC485982	7.31086	1.80727	0.562806	3.21117	0.00132196	0.00694444
LOC483211	176.06	1.79891	0.576226	3.12188	0.001797	0.00882835
LOC100856028	7.71009	1.79469	0.564793	3.1776	0.00148501	0.00759869
TCF7	124.959	1.79416	0.282262	6.35637	2.06579e-10	7.41993e-08
CERK	16.4958	1.79131	0.416556	4.30028	1.7058e-05	0.000267355
LOC100855807	25.373	1.777	0.460923	3.8553	0.000115587	0.00110303
LOC102154380	10.1155	1.76998	0.498014	3.55407	0.000379319	0.0026905
LOC100856041	6.92016	1.76281	0.559708	3.14952	0.0016354	0.00820747
BOP1	24.6509	1.75432	0.431053	4.06984	4.70457e-05	0.000560926
ARRDC1	8.60079	1.75176	0.499391	3.50779	0.000451848	0.00306458
GPR17	84.1547	1.74906	0.344853	5.0719	3.93858e-07	1.62708e-05
LOC102151495	8.13704	1.74835	0.566591	3.08573	0.00203053	0.00968669
LOC102151530	22.7614	1.74516	0.443405	3.93583	8.29102e-05	0.00085288
LOC102155300	27.1858	1.74328	0.434628	4.01097	6.04709e-05	0.000676693
ZMIZ1	35.3028	1.73638	0.356213	4.87455	1.09058e-06	3.46054e-05
LOC607937	40.3555	1.73485	0.45012	3.85419	0.000116113	0.00110641
RPL18	168.785	1.73143	0.366098	4.72942	2.25165e-06	5.78845e-05
GATA3	32.0541	1.72826	0.3385	5.10564	3.29675e-07	1.44782e-05
PDE6B	9.0491	1.72537	0.468958	3.67915	0.000234012	0.00187478
RPS17	34.7049	1.71938	0.51858	3.31555	0.000914638	0.00524933
MIR8865	83.5297	1.71436	0.432803	3.96105	7.462e-05	0.000790556
RPS13	14.8508	1.71284	0.471417	3.6334	0.000279713	0.00213761
LYAR	7.61104	1.71253	0.497571	3.44179	0.000577876	0.00370333
LOC102153377	10.8384	1.7125	0.483301	3.54334	0.000395093	0.00277123
RPS8	56.1302	1.70413	0.476055	3.57969	0.000344003	0.00249614
LOC102154115	19.027	1.70381	0.366613	4.64744	3.36074e-06	7.87137e-05
LOC106558320	13.358	1.69147	0.379325	4.45916	8.22817e-06	0.000154755
LOC102155651	15.8541	1.67714	0.422427	3.97026	7.17934e-05	0.000767453
C9H9orf172	8.12934	1.66953	0.513917	3.24864	0.00115959	0.00626975
CNFN	11.5955	1.66767	0.497822	3.34994	0.000808301	0.00476595
MAPK8	43.4952	1.66141	0.40508	4.10145	4.10576e-05	0.000507791
LOC102155698	5.5158	1.65777	0.531138	3.12117	0.00180137	0.00884472
CST6	24.2186	1.65595	0.534138	3.10022	0.00193376	0.00933726
CEP170B	14.6062	1.63992	0.477075	3.43746	0.000587205	0.00374586
RHOT2	10.8037	1.63868	0.485974	3.37195	0.000746386	0.00448369
SKP1	13.4095	1.63602	0.531589	3.07761	0.00208669	0.0098853
CRIP2	15.8234	1.62999	0.443404	3.6761	0.00023683	0.00189033
LOC102156007	18.2839	1.6284	0.456952	3.56362	0.000365778	0.00261867
LOC102151794	16.9077	1.62608	0.52708	3.08507	0.00203501	0.00970091
LOR	40.76	1.62595	0.461504	3.52315	0.000426455	0.00294016
LOC102151628	52.3275	1.62077	0.354288	4.57474	4.76815e-06	0.000103361
RUNX3	20.7202	1.62014	0.435897	3.71679	0.000201771	0.0016703
ZFHX3	112.019	1.61111	0.384296	4.19237	2.7605e-05	0.000380945
LOC102154166	18.0382	1.60258	0.420254	3.81337	0.000137083	0.00125455
CTSA	78.0277	1.59696	0.335256	4.7634	1.90362e-06	5.13343e-05
MIDN	15.8446	1.59522	0.412941	3.86308	0.000111965	0.00107841
SPINK7	10.9595	1.59429	0.466171	3.41997	0.000626291	0.00392929
SBF1	21.9672	1.59183	0.338133	4.7077	2.50532e-06	6.24183e-05
CD3E	24.7142	1.58967	0.481998	3.29807	0.000973512	0.00550703
LOC102155399	37.334	1.5865	0.307459	5.16004	2.46891e-07	1.17426e-05
LOC102151656	9.65257	1.57763	0.479	3.29358	0.000989189	0.00556481
ITGB7	24.0082	1.56866	0.389835	4.02391	5.72409e-05	0.000649828
SH3GL1	79.491	1.5672	0.392806	3.98975	6.61433e-05	0.000727044
CYB5D1	15.8789	1.56357	0.386641	4.04399	5.25496e-05	0.000610505
LOC102152076	64.8609	1.56228	0.45719	3.41714	0.000632816	0.00395774
DGAT1	15.6139	1.56228	0.459015	3.40355	0.000665159	0.00412411
LOC106559812	14.6113	1.55535	0.443002	3.51093	0.000446547	0.00303739
SEPT9	31.9749	1.54744	0.279216	5.54211	2.98851e-08	2.58175e-06
PGM3	26.8468	1.54737	0.431386	3.58696	0.000334552	0.00244511
ACRV1	13.9581	1.54459	0.495287	3.11857	0.0018173	0.00889762
LOC106559625	69.588	1.53844	0.294121	5.23063	1.68934e-07	9.06391e-06
VPS9D1	11.9532	1.53675	0.364789	4.21272	2.52316e-05	0.000356371
ZYX	15.3538	1.52999	0.406732	3.76166	0.000168788	0.0014633
ARFRP1	7.80728	1.52798	0.491183	3.11082	0.00186568	0.0090795
NOS3	33.3081	1.52622	0.445358	3.42695	0.000610401	0.00385956
HMHA1	18.2126	1.52506	0.476389	3.20129	0.00136815	0.00714059
DUSP28	16.1944	1.52279	0.443505	3.43354	0.000595748	0.00378541
ZFP36L2	27.3835	1.51864	0.446479	3.40138	0.000670475	0.00414813
LOC102152152	28.0225	1.51743	0.341544	4.44286	8.87724e-06	0.000162934
LOC106560198	14.4876	1.51658	0.462925	3.27608	0.0010526	0.00583771
LOC106559839	15.2029	1.51586	0.464051	3.26657	0.00108858	0.00597829
RPL10	30.3399	1.51364	0.355988	4.25193	2.11933e-05	0.000311409
CAMTA2	50.5894	1.50945	0.398048	3.79213	0.000149363	0.00133512
CYB5D2	52.7742	1.50793	0.365989	4.12015	3.78619e-05	0.000478353
HS3ST3B1	8.88713	1.50446	0.418925	3.59124	0.000329105	0.00241583
IGFBP7	17.8695	1.50371	0.461842	3.2559	0.00113033	0.0061385
MTA1	17.3562	1.50299	0.473652	3.1732	0.0015077	0.00768896
PPP1R13L	56.0832	1.50181	0.365429	4.10973	3.96128e-05	0.000494415
LOC106557523	13.6188	1.50023	0.437821	3.4266	0.000611199	0.00386271
DNAJB13	95.3658	1.49933	0.383476	3.90984	9.23582e-05	0.000925877
NNAT	42.0867	1.49607	0.319946	4.67601	2.92509e-06	7.05651e-05
LAPTM5	32.5568	1.49455	0.361512	4.13415	3.56265e-05	0.000457239
MXRA5	208.966	1.49446	0.300321	4.9762	6.48447e-07	2.3779e-05
SYNE3	18.8922	1.49108	0.410758	3.63007	0.000283344	0.00215516
LOC102151923	23.807	1.48836	0.451689	3.29509	0.000983906	0.00554353
XPNPEP2	27.6287	1.4794	0.405758	3.646	0.000266349	0.00206662
LOC102153981	45.4287	1.47935	0.325501	4.54485	5.49756e-06	0.000114287
WFS1	19.4824	1.47283	0.476644	3.09	0.00200159	0.00958756
BCL9L	47.2066	1.46842	0.390153	3.76371	0.000167408	0.00145426
DGKQ	52.5965	1.46665	0.383448	3.8249	0.000130826	0.00121526
ZNF48	24.453	1.46194	0.364083	4.0154	5.93457e-05	0.000669314
LIMS2	23.8177	1.45417	0.455384	3.19327	0.0014067	0.00729471
LOC102154710	27.4219	1.45231	0.365147	3.97732	6.96951e-05	0.000752876
LOC102152118	65.7118	1.44892	0.296319	4.88972	1.00978e-06	3.25611e-05
FAM83H	13.1406	1.44679	0.397976	3.63537	0.000277578	0.00212821
LOC106558734	34.9841	1.44576	0.447349	3.23185	0.00122991	0.00657165
LOC100688766	88.5282	1.44364	0.261668	5.51709	3.44659e-08	2.88454e-06
RPL28	130.576	1.44227	0.437671	3.29532	0.000983084	0.00554252
AHDC1	15.7634	1.42793	0.428287	3.33405	0.000855899	0.0049785
RPS27	49.6111	1.42603	0.432191	3.29954	0.000968427	0.0054874
SELO	27.6598	1.42586	0.39804	3.58222	0.000340689	0.00247906
GJA1	40.6127	1.42439	0.373186	3.81683	0.000135178	0.00124496
LOC106558876	106.05	1.42225	0.334418	4.25291	2.11006e-05	0.000310223
TTC31	14.2832	1.42218	0.375546	3.78697	0.000152498	0.00135431
RPS3	85.8306	1.42216	0.337812	4.20992	2.5546e-05	0.000359086
PIPOX	25.0789	1.42082	0.363256	3.91134	9.17841e-05	0.000922873
LOC100855940	112.303	1.41944	0.415306	3.41782	0.000631258	0.00395278
LRRC8B	219.321	1.40658	0.407342	3.45307	0.000554235	0.00358596
SLC16A11	20.3476	1.40633	0.430564	3.26626	0.0010898	0.00597991
LOC102155736	28.5059	1.40572	0.302392	4.64867	3.34085e-06	7.8472e-05
TRIAP1	16.4085	1.40256	0.383174	3.66038	0.000251837	0.00198137
MRPL20	9.47046	1.39954	0.42737	3.27477	0.00105747	0.00585721
LCAT	11.9281	1.39574	0.375254	3.71946	0.000199652	0.00166016
C27H12orf71	94.3597	1.39329	0.298698	4.66457	3.09269e-06	7.40556e-05
CSPG4	13.6432	1.39147	0.428095	3.25037	0.00115255	0.00623691
BTG1	19.7771	1.38085	0.351887	3.92414	8.7039e-05	0.000884447
POP5	11.9877	1.37963	0.410304	3.36245	0.000772542	0.00459971
LOC106558164	31.8163	1.37754	0.439136	3.13693	0.00170725	0.00848737
GSTK1	12.5585	1.37636	0.446785	3.08058	0.00206597	0.00981611
RPS6KB2	22.3858	1.37528	0.34976	3.93207	8.42185e-05	0.00086359
GAS6	14.8734	1.3716	0.445688	3.07748	0.0020876	0.00988638
DMKN	54.0342	1.37047	0.419742	3.26503	0.00109454	0.00599528
RALY	19.1542	1.36828	0.404217	3.38501	0.000711762	0.00433409
CRABP2	14.7041	1.36729	0.428082	3.19398	0.00140325	0.00728377
PTMS	194.41	1.36721	0.423665	3.22711	0.00125048	0.00665818
C24H20orf24	21.7208	1.36575	0.430501	3.17246	0.00151156	0.00770255
FABP3	7.66367	1.36433	0.437979	3.11507	0.00183902	0.0089717
ETNK2	131.891	1.36416	0.359175	3.79804	0.000145844	0.00131303
CSTF3	40.126	1.36116	0.288679	4.71514	2.41542e-06	6.07638e-05
LOC102151130	16.6941	1.35834	0.386922	3.51062	0.000447068	0.00304013
NDEL1	89.8522	1.35428	0.333563	4.06004	4.90644e-05	0.000579915
KNSTRN	9.70281	1.35295	0.433563	3.12054	0.00180521	0.00886024
LOC100686615	22.4624	1.35271	0.355809	3.80178	0.000143662	0.00129792
LASP1	57.8879	1.35111	0.286901	4.70932	2.48543e-06	6.19823e-05
GRPEL1	13.8034	1.34587	0.357873	3.76075	0.000169405	0.00146718
LOC102152924	40.2199	1.34455	0.28349	4.74284	2.10745e-06	5.53869e-05
PPP1R18	174.553	1.33959	0.35932	3.72812	0.000192912	0.00161505
CASZ1	39.4596	1.33921	0.375781	3.56381	0.000365507	0.00261766
CHRNE	17.0443	1.33605	0.373819	3.57406	0.000351484	0.00254258
P2RY13	22.755	1.33154	0.427016	3.11824	0.00181932	0.00889959
HIP1R	33.5502	1.32425	0.368823	3.59048	0.000330067	0.00242152
CLCA2	44.9036	1.32238	0.294931	4.4837	7.33607e-06	0.000142217
LOC102152386	46.3552	1.32081	0.383776	3.44161	0.000578264	0.00370333
API5	28.7445	1.31872	0.291748	4.52007	6.18184e-06	0.0001248
RPLP0P	65.2176	1.31739	0.396739	3.32054	0.000898444	0.00517845
ACTL10	27.6779	1.31661	0.347545	3.78832	0.000151668	0.00135016
OGT	60.5525	1.3135	0.299924	4.37945	1.18977e-05	0.000203528
SNX33	11.6232	1.31264	0.40082	3.27488	0.00105706	0.00585721
LOC102155280	17.5915	1.3117	0.339236	3.86663	0.00011035	0.00106603
SOX4	29.6328	1.31154	0.358355	3.6599	0.000252314	0.00198211
ST3GAL2	15.1562	1.31109	0.358056	3.66168	0.000250565	0.00197376
AHNAK	762.814	1.30665	0.36698	3.56055	0.000370084	0.00264093
TACC2	106.269	1.30218	0.364644	3.57109	0.000355502	0.00256591
PIGZ	51.8147	1.30032	0.379737	3.42425	0.000616488	0.00388569
LOC106558947	28.2232	1.29849	0.406579	3.1937	0.00140462	0.00728536
MLLT1	33.103	1.298	0.401123	3.23591	0.00121256	0.0064937
CLCA4	32.4955	1.29735	0.341166	3.80271	0.000143123	0.00129507
MLLT6	33.0098	1.29688	0.344313	3.76658	0.000165502	0.00144206
TMSB10	26.1984	1.29532	0.394568	3.28287	0.00102756	0.00572338
ACTN4	66.4562	1.29196	0.333883	3.86948	0.000109067	0.00105521
LOC480961	22.0211	1.29195	0.391917	3.29648	0.000979049	0.00552876
AGER	60.9823	1.28989	0.29064	4.4381	9.07557e-06	0.000165517
LOC106557659	33.3322	1.28874	0.307478	4.19134	2.77309e-05	0.00038248
LOC102156603	48.19	1.28496	0.320438	4.01003	6.07115e-05	0.000678276
ACTG1	184.342	1.27674	0.384844	3.31755	0.000908116	0.00522116
TPI1	33.1265	1.2738	0.321388	3.96344	7.38763e-05	0.000784606
ARID1A	103.218	1.27375	0.265645	4.79493	1.62735e-06	4.57942e-05
FADS2	29.2598	1.27143	0.334821	3.79735	0.000146249	0.00131567
LOC102153628	170.282	1.27115	0.279169	4.55332	5.28054e-06	0.000111548
RPS4X	26.4176	1.2668	0.268067	4.72569	2.2933e-06	5.84754e-05
PMF1	21.0527	1.26431	0.411201	3.07467	0.00210736	0.00995225
RGAG4	58.3785	1.26427	0.356141	3.54992	0.000385343	0.0027161
SRPK2	78.2819	1.26284	0.266096	4.74581	2.07678e-06	5.47479e-05
ARHGDIB	62.1358	1.26058	0.406625	3.1001	0.00193458	0.00933825
RAB11A	22.6354	1.26	0.385154	3.27142	0.00107008	0.00590554
TXNIP	164.755	1.25333	0.38999	3.21375	0.00131014	0.00690054
MORN3	199.584	1.25297	0.316317	3.96113	7.45971e-05	0.000790556
PTS	47.8103	1.25168	0.337394	3.70985	0.000207384	0.00170747
FLNA	165.965	1.25127	0.333132	3.75608	0.000172597	0.0014835
MROH1	25.3237	1.24819	0.378882	3.2944	0.00098631	0.00555344
LOC102153552	28.1338	1.24768	0.335708	3.71655	0.00020196	0.00167132
TNRC18	73.1067	1.24488	0.31763	3.91928	8.88121e-05	0.000898931
EGR3	19.8483	1.24342	0.347437	3.57883	0.000345141	0.002503
SRRM2	506.357	1.24234	0.305656	4.06452	4.81312e-05	0.00057047
ASAP1	37.2032	1.24179	0.316303	3.92594	8.63899e-05	0.00087989
LOC102153525	46.0253	1.24143	0.341639	3.63376	0.000279322	0.00213572
LOC100688360	57.3752	1.23974	0.315628	3.92785	8.57077e-05	0.000876775
SNX32	31.7038	1.23686	0.347486	3.55945	0.00037163	0.00265051
MPND	20.005	1.23676	0.361083	3.42516	0.000614445	0.00387582
RPE	14.9106	1.23478	0.344297	3.58639	0.000335292	0.00244736
TRIP10	21.7337	1.23297	0.330263	3.73331	0.000188983	0.00158781
LOC106557912	43.7196	1.23194	0.302367	4.07432	4.61482e-05	0.000552948
PLEC	150.779	1.2317	0.357791	3.44252	0.000576324	0.00369834
ATP5SL	23.7577	1.22718	0.362579	3.3846	0.000712823	0.00433953
LOC100855944	31.8875	1.2262	0.348594	3.51755	0.000435555	0.00298302
LOC102152879	31.9284	1.226	0.389297	3.14927	0.00163677	0.00821275
ZFP36L1	70.5947	1.22203	0.384472	3.17847	0.00148056	0.00758375
INSRR	16.6794	1.21975	0.38267	3.18746	0.00143526	0.00740852
PNRC1	39.111	1.21824	0.352037	3.46055	0.000539066	0.0035133
ERBB2IP	48.1396	1.21584	0.292449	4.15744	3.21839e-05	0.000425124
VAMP1	94.3221	1.21478	0.371331	3.27143	0.00107005	0.00590554
LOC100856612	26.2725	1.21448	0.310792	3.90768	9.3185e-05	0.000932968
LOC102156073	274.117	1.21293	0.359338	3.37546	0.000736931	0.00444371
APCDD1	17.733	1.21286	0.375469	3.23026	0.00123676	0.00659733
NUMA1	79.3293	1.21095	0.328482	3.68649	0.000227371	0.00182951
MYH9	163.151	1.21084	0.280192	4.32145	1.55006e-05	0.000248673
TULP1	49.703	1.21014	0.360684	3.35511	0.000793342	0.00469703
P2RX4	27.3953	1.20952	0.340301	3.55428	0.000379015	0.00268982
ITGA6	119.368	1.20696	0.263946	4.57274	4.81383e-06	0.00010405
GATC	81.2108	1.20652	0.282787	4.26655	1.98519e-05	0.00029883
LOC475044	47.428	1.20577	0.363825	3.31415	0.000919219	0.00527094
C31H21orf91	75.7866	1.20458	0.348932	3.45218	0.00055607	0.00359513
RARG	48.0716	1.20143	0.311323	3.85912	0.000113798	0.00109118
RPL13A	24.8232	1.20105	0.3734	3.21653	0.00129749	0.00685483
PABPC1	76.264	1.1992	0.350932	3.41718	0.000632725	0.00395774
KRI1	42.4813	1.19442	0.356413	3.35124	0.000804508	0.00475136
LOC609207	47.0784	1.19426	0.329048	3.62946	0.000284018	0.00215839
ZNF740	52.8871	1.19337	0.277404	4.30191	1.69332e-05	0.000266207
LOC106558040	15.0035	1.192	0.385259	3.09401	0.00197471	0.0094922
RPL37	59.1955	1.18421	0.341698	3.46566	0.000528928	0.00346031
KRT80	43.4518	1.1835	0.348733	3.39371	0.000689526	0.00423559
LOC102151795	53.2719	1.18181	0.314439	3.75847	0.000170953	0.00147318
LOC102152567	14.3747	1.18134	0.379804	3.11038	0.00186848	0.00908796
TALDO1	41.6907	1.18102	0.34267	3.44654	0.000567823	0.00365013
CIC	20.0725	1.17863	0.374588	3.14647	0.00165253	0.00827096
YIPF3	26.2762	1.17839	0.284728	4.13866	3.4934e-05	0.000450139
CXCR6	63.0194	1.178	0.347833	3.38669	0.000707409	0.00431979
DDX39A	37.809	1.17781	0.313547	3.75639	0.000172379	0.0014825
LOC483447	110.732	1.17702	0.238649	4.93202	8.13836e-07	2.7584e-05
SNED1	37.8758	1.17528	0.313651	3.7471	0.000178893	0.00152288
MAP3K12	46.3152	1.172	0.293065	3.9991	6.35849e-05	0.000706041
LOC106559355	24.2682	1.16703	0.347057	3.36264	0.000772022	0.00459817
TMEM175	65.3964	1.16544	0.308163	3.7819	0.000155633	0.00137584
CYP26B1	22.9981	1.16466	0.349653	3.33091	0.000865631	0.00502155
LOC102155256	90.1391	1.16252	0.343971	3.37969	0.000725664	0.00439984
PIAS3	20.8494	1.15861	0.297281	3.89737	9.72444e-05	0.000965388
SFPQ	48.1172	1.15754	0.314054	3.68582	0.00022797	0.00183205
PSD	49.6189	1.15592	0.292366	3.95368	7.69584e-05	0.00081035
LPAR5	29.814	1.1555	0.332067	3.47972	0.00050193	0.00332405
RPS11	29.9604	1.15429	0.350451	3.29373	0.000988667	0.00556429
SHISA5	44.5129	1.15336	0.316407	3.64518	0.000267207	0.00207168
RPP38	104.956	1.15274	0.331238	3.48009	0.000501246	0.00332207
FAM102A	27.4416	1.15242	0.330225	3.48981	0.000483371	0.00322843
CDSN	92.8652	1.14929	0.373959	3.07331	0.00211696	0.00997929
RPL12	100.34	1.14718	0.291319	3.93789	8.22002e-05	0.000848275
AZI2	31.6242	1.14692	0.372306	3.08058	0.00206601	0.00981611
PMEL	100.073	1.14444	0.275662	4.15161	3.3015e-05	0.000432962
PPP1R9B	83.1437	1.14372	0.307918	3.71437	0.000203712	0.00168205
HOOK1	33.7639	1.14297	0.293387	3.89577	9.78868e-05	0.000969162
CTSW	48.6673	1.14039	0.261634	4.35871	1.30834e-05	0.000218714
LOC106557917	190.593	1.13773	0.362854	3.1355	0.00171561	0.00852236
HNRNPU	56.1325	1.13711	0.287201	3.95927	7.5179e-05	0.000795176
AUTS2	31.8688	1.12981	0.293071	3.85506	0.000115702	0.00110372
RHOF	33.3361	1.12918	0.341507	3.30646	0.000944817	0.00537882
HEXIM1	163.775	1.12743	0.25604	4.40333	1.06602e-05	0.000188052
LOC102156327	79.9739	1.12393	0.293322	3.83173	0.000127244	0.00119054
CYP2W1	115.158	1.12202	0.297435	3.77231	0.000161742	0.00142079
LOC102155516	30.8501	1.12151	0.303436	3.69602	0.000219006	0.0017816
HSPB1	56.9025	1.1203	0.362708	3.0887	0.00201032	0.00961154
SLC10A1	114.626	1.11844	0.351006	3.18639	0.0014406	0.00742816
LOC102152746	300.468	1.11708	0.301095	3.71007	0.000207205	0.00170653
LOC102155536	78.1227	1.11238	0.281345	3.95379	7.69228e-05	0.000810306
MBD6	42.9383	1.1121	0.259183	4.29081	1.78022e-05	0.000275844
CD5	172.833	1.1096	0.267846	4.1427	3.43242e-05	0.000443829
LRRC4	93.7826	1.10913	0.309489	3.58375	0.0003387	0.00246758
TRIM29	46.7907	1.10793	0.355909	3.11295	0.00185226	0.00902266
STKLD1	25.4157	1.10584	0.359521	3.07587	0.00209888	0.00992305
SYNC	63.6872	1.10556	0.263031	4.20316	2.63219e-05	0.000367355
RFC4	67.368	1.10287	0.341162	3.2327	0.00122627	0.00655626
HDGF	33.7079	1.10271	0.32766	3.36543	0.00076425	0.00456977
ASB6	26.7452	1.09899	0.29186	3.76546	0.000166241	0.00144704
PRSS12	337.651	1.09886	0.350561	3.13458	0.00172101	0.00854263
IER3	35.4429	1.09776	0.339685	3.23171	0.00123052	0.0065722
YARS	77.6558	1.09678	0.288496	3.80171	0.0001437	0.00129792
EZR	60.074	1.09676	0.327642	3.34743	0.000815653	0.00479182
PPP1R11	28.2116	1.09636	0.346092	3.16782	0.00153585	0.00779869
LOC106558698	89.6884	1.0951	0.272904	4.01277	6.00101e-05	0.000673284
CD37	28.434	1.09442	0.31487	3.47578	0.000509362	0.00336379
LOC102153274	35.3862	1.09325	0.347715	3.1441	0.00166599	0.0083265
NFE2L3	61.0118	1.09211	0.324551	3.36498	0.000765484	0.00457504
LRRN3	40.1336	1.09192	0.339694	3.21443	0.00130703	0.00689115
ILK	36.1011	1.09186	0.273985	3.9851	6.74514e-05	0.000737262
LENG8	80.1085	1.09181	0.333785	3.27101	0.00107165	0.0059128
CRBN	66.0376	1.0879	0.280652	3.87632	0.00010605	0.00103189
RAPH1	65.4528	1.08729	0.254583	4.27086	1.94716e-05	0.000294841
LOC102154690	77.5723	1.084	0.331713	3.26789	0.00108351	0.00595473
LOC102156127	278.531	1.08392	0.301914	3.59016	0.00033047	0.00242379
KCTD10	67.9329	1.08314	0.293276	3.69325	0.00022141	0.00179551
MYH11	118.853	1.08224	0.316642	3.41788	0.000631109	0.00395278
MYBBP1A	28.1607	1.08119	0.350841	3.08171	0.00205816	0.00979185
CSRP1	60.2738	1.07585	0.28411	3.78674	0.000152635	0.00135506
LOC106560092	34.5271	1.07254	0.27155	3.94971	7.82468e-05	0.000819413
MTSS1L	25.8605	1.06999	0.291326	3.67283	0.000239878	0.00190759
SDCCAG8	103.035	1.06785	0.280891	3.80164	0.000143739	0.00129792
DLGAP4	42.3721	1.06666	0.335544	3.17889	0.00147839	0.00757533
IGSF6	254.545	1.06656	0.304175	3.50642	0.000454186	0.00307721
LOC106558437	61.8502	1.06647	0.323613	3.29552	0.000982398	0.00554107
LOC102155685	24.2408	1.06512	0.325505	3.2722	0.00106712	0.00589676
S100A11	30.6665	1.06393	0.303608	3.50428	0.000457845	0.00309551
LOC106558962	87.7609	1.063	0.314973	3.37489	0.000738444	0.00444734
SLC2A12	65.4136	1.0622	0.293492	3.61916	0.000295558	0.00222646
LOC102156147	39.6652	1.05854	0.305904	3.46037	0.000539434	0.00351482
RNF10	57.8412	1.05602	0.307495	3.43428	0.000594135	0.00377888
TFIP11	35.8768	1.05552	0.325342	3.24435	0.0011772	0.00634213
LOC106559175	185.972	1.05035	0.275943	3.80641	0.000140999	0.00128151
PRRC2C	122.211	1.04992	0.273894	3.83331	0.000126432	0.00118509
TRIM52	68.3459	1.04626	0.309164	3.38415	0.000714003	0.00434466
SESN3	58.3677	1.04548	0.261647	3.99575	6.44895e-05	0.000713024
TMEM216	47.1293	1.04508	0.262771	3.97715	6.97448e-05	0.000753099
WRAP73	61.1229	1.0442	0.279851	3.73127	0.000190518	0.00159863
LOC612875	50.0919	1.0415	0.329933	3.15669	0.00159571	0.0080305
MIB1	57.4698	1.0374	0.275935	3.75959	0.000170191	0.00146906
LOC485139	96.4385	1.0374	0.271409	3.82226	0.000132233	0.00122548
VIM	397.638	1.03572	0.326916	3.16816	0.00153406	0.0077911
ZSCAN29	97.6222	1.03382	0.240699	4.29509	1.74625e-05	0.00027235
LOC102154338	174.156	1.03186	0.268234	3.84687	0.000119639	0.00113043
LOC102151834	40.6406	1.03105	0.315957	3.26325	0.00110143	0.00602234
LOC102153032	43.6603	1.02979	0.32308	3.18741	0.00143552	0.00740852
RASGRP4	103.344	1.02842	0.293237	3.50714	0.000452952	0.00306965
ARHGEF11	42.3069	1.02815	0.293378	3.50453	0.000457415	0.00309341
LOC106559403	62.264	1.02784	0.302654	3.39609	0.00068356	0.00420794
PACS2	25.4682	1.02704	0.318804	3.22153	0.00127509	0.00676492
LY6G6C	32.2599	1.02689	0.296408	3.46446	0.000531305	0.00347235
ACAT1	55.86	1.02497	0.282054	3.63396	0.000279105	0.00213572
LOC102152492	41.0991	1.0247	0.27579	3.71549	0.00020281	0.00167584
ANXA11	44.4993	1.02243	0.257596	3.96911	7.21403e-05	0.000769963
LOC489812	62.7872	1.02155	0.262844	3.88651	0.000101697	0.000996966
SLA2	16.1097	1.01702	0.326321	3.11662	0.0018294	0.00893596
LOC102153498	24.764	1.01344	0.327488	3.09458	0.00197091	0.00947569
LRRC57	18.8139	1.01306	0.308077	3.28833	0.00100785	0.0056389
MOB1A	45.1475	1.01134	0.329032	3.07368	0.00211433	0.00997241
EEF2KMT	31.6907	1.01061	0.311502	3.2443	0.00117739	0.00634213
CALD1	28.9345	1.01052	0.32869	3.07439	0.00210936	0.00995802
DDX11	59.8776	1.00914	0.315964	3.19386	0.00140385	0.00728411
RB1	38.9303	1.00841	0.275574	3.6593	0.000252903	0.00198553
JPH3	57.0304	1.00824	0.273206	3.69039	0.000223912	0.00180843
CTNS	57.7419	1.0055	0.295668	3.40079	0.00067192	0.00415607
HCFC1	38.4958	1.00359	0.280326	3.58009	0.000343472	0.00249369
CORO1B	32.0241	1.00332	0.297833	3.36874	0.000755119	0.00452354
WDR1	39.983	1.00327	0.306503	3.27327	0.00106309	0.00588027
SCAMPER	48.2348	1.00185	0.263948	3.79564	0.000147265	0.00132191
STUB1	51.9991	1.00119	0.297912	3.3607	0.000777453	0.00462306
PATZ1	35.9079	1.00046	0.278032	3.59837	0.000320219	0.00236692
GPX3	34.2742	0.9959	0.301596	3.3021	0.000959642	0.00544836
LOC102153392	68.6427	0.993921	0.304711	3.26185	0.00110687	0.00604408
LOC106558360	47.6341	0.991263	0.297619	3.33065	0.000866437	0.0050251
IL12RB2	161.263	0.981751	0.276054	3.55638	0.000375998	0.00267576
TUBB	67.9024	0.979474	0.284782	3.43938	0.000583046	0.0037276
LOC106559766	48.4849	0.978659	0.254195	3.85003	0.000118105	0.00112126
BCL2L13	135.602	0.976969	0.222882	4.38334	1.16874e-05	0.000201499
LOC610871	204.441	0.973385	0.290651	3.34898	0.000811088	0.00477762
RPL13	23.1824	0.97083	0.307129	3.16099	0.00157236	0.00793574
GSS	80.9711	0.966512	0.256505	3.76801	0.000164556	0.00143715
LOC102155098	47.788	0.964524	0.287816	3.35118	0.00080468	0.00475136
AP1G2	79.7681	0.963249	0.263323	3.65805	0.000254141	0.00199282
PSMA3	75.5171	0.96322	0.245474	3.92392	8.71215e-05	0.000884936
OAZ2	41.4364	0.962303	0.245049	3.92698	8.60186e-05	0.000878565
CAB39	73.7856	0.962081	0.308348	3.12011	0.00180781	0.00886432
NCOR2	55.8152	0.960271	0.282121	3.40375	0.000664669	0.00412207
LOC100687410	64.5597	0.956556	0.302192	3.1654	0.00154871	0.0078455
COL10A1	79.0721	0.956128	0.260263	3.6737	0.000239062	0.00190227
ARHGEF12	121.384	0.955495	0.272548	3.50579	0.000455259	0.00308367
LOC102154526	33.1446	0.952953	0.301696	3.15866	0.00158497	0.00798934
UBP1	44.2064	0.948905	0.285817	3.31997	0.000900259	0.00518521
APOM	99.2509	0.948056	0.282066	3.36112	0.000776268	0.00461708
ZNF335	26.8129	0.945583	0.305526	3.09493	0.00196856	0.00946791
LOC100688028	79.8654	0.945296	0.295675	3.19708	0.00138828	0.00721944
LOC106557856	61.0666	0.94167	0.299918	3.13976	0.00169086	0.00842204
NFATC3	82.5748	0.94161	0.267466	3.52048	0.000430768	0.00296358
PEAK1	46.1998	0.940063	0.303045	3.10206	0.00192181	0.0092897
LOC106557782	83.7926	0.939734	0.219768	4.27602	1.90263e-05	0.000290117
DPH6	60.1714	0.938251	0.244546	3.8367	0.000124698	0.00117266
SERINC4	219.749	0.934983	0.255815	3.65491	0.000257268	0.00201125
LOC483161	83.1264	0.93407	0.234252	3.98746	6.67836e-05	0.000731818
PRPF40B	44.1491	0.93384	0.254177	3.67398	0.000238806	0.00190082
ACIN1	60.479	0.932347	0.246397	3.78391	0.000154381	0.0013665
PNPLA3	29.0739	0.930695	0.284254	3.27417	0.00105974	0.00586725
RPL15	36.235	0.927661	0.286318	3.23996	0.00119545	0.00641403
LOC106557898	77.4639	0.927232	0.301297	3.07747	0.00208768	0.00988638
ANGPTL2	57.5751	0.925933	0.291343	3.17815	0.00148218	0.00758875
SLC35E1	86.7065	0.922789	0.227805	4.05079	5.10452e-05	0.000597592
ORC4	68.1126	0.922075	0.268859	3.42959	0.000604491	0.00383062
ACVR2A	30.0082	0.916412	0.273443	3.35138	0.000804101	0.00475136
BACE1	106.357	0.911033	0.22596	4.03184	5.53418e-05	0.000634676
CFB	56.668	0.910559	0.261151	3.48671	0.000488996	0.00325842
LOC106559046	59.8569	0.907844	0.277731	3.26878	0.00108011	0.00594103
CAPN1	24.8583	0.907706	0.29479	3.07916	0.00207587	0.00985027
CCAR2	91.8201	0.904536	0.265106	3.41199	0.000644916	0.00402077
GABPB2	66.3572	0.904081	0.269635	3.35298	0.000799465	0.00472787
CLCA1	35.4954	0.902656	0.288237	3.13165	0.00173828	0.00860193
PPP6R2	20.0438	0.900343	0.290427	3.10007	0.00193474	0.00933825
SLC23A1	51.4618	0.897916	0.255959	3.50804	0.000451417	0.00306326
SLC50A1	32.4165	0.896479	0.257718	3.47853	0.000504174	0.00333549
LHFPL2	63.0797	0.894068	0.283145	3.15764	0.00159052	0.00801181
USP30	28.9835	0.891842	0.282126	3.16115	0.00157148	0.00793439
ANKRD11	36.3529	0.8918	0.263778	3.38087	0.000722564	0.00438644
PDZK1	36.6441	0.891718	0.281592	3.16671	0.00154176	0.00782025
FAM162A	30.829	0.890551	0.273435	3.2569	0.00112635	0.0061207
FAM219B	40.2975	0.887422	0.240146	3.69535	0.000219588	0.00178427
RBM33	38.5433	0.884593	0.271154	3.26233	0.00110502	0.0060378
ABR	80.3448	0.883275	0.262843	3.36046	0.000778124	0.00462494
LOC106559991	180.704	0.876117	0.255126	3.43406	0.000594619	0.0037801
LOC102153974	51.4874	0.874919	0.24863	3.51896	0.000433236	0.00297303
CXCR5	231.161	0.864273	0.255018	3.38907	0.000701307	0.00429368
FNDC9	42.2983	0.861304	0.246646	3.49207	0.0004793	0.00320516
RBL2	46.511	0.854057	0.257096	3.32194	0.000893935	0.00515567
ELMSAN1	48.8576	0.852293	0.257905	3.30468	0.000950845	0.00540316
RNF24	118.032	0.84975	0.244254	3.47896	0.000503355	0.00333264
FAM63A	37.749	0.84636	0.263895	3.20718	0.00134042	0.00702139
LOC106558274	66.158	0.842374	0.270822	3.11043	0.00186813	0.00908796
ARHGAP30	42.5852	0.817571	0.257141	3.17946	0.00147549	0.00756646
PRAM1	41.207	0.815491	0.232918	3.5012	0.000463175	0.0031242
MAP3K1	74.3902	0.811574	0.230989	3.51347	0.000442295	0.00301936
LOC478608	47.785	0.807167	0.226678	3.56085	0.000369659	0.00263936
KBTBD4	52.6482	0.806261	0.245051	3.29018	0.00100125	0.00561176
PGAM1	39.9238	0.799804	0.252879	3.16279	0.00156266	0.00790529
GREB1L	159.135	0.792733	0.256887	3.08592	0.00202926	0.00968241
LOC102153093	58.1551	0.79103	0.25319	3.12426	0.00178256	0.00877736
CHD3	106.621	0.786698	0.209148	3.76145	0.000168934	0.00146408
KMT2E	108.443	0.786078	0.252337	3.11519	0.00183827	0.00896972
PDSS1	88.5324	0.764568	0.234171	3.26499	0.00109466	0.00599528
WNK1	108.496	0.7634	0.217346	3.51238	0.000444117	0.00302563
GCNT7	54.8498	0.751954	0.242031	3.10685	0.00189093	0.00917086
SDCBP2	98.8702	0.749027	0.232301	3.22438	0.00126246	0.00671367
AHSA2	43.7252	0.748972	0.229874	3.25819	0.00112126	0.00609948
NFAT5	65.879	0.744999	0.217779	3.4209	0.000624154	0.00392037
NSUN7	125.468	0.742521	0.204716	3.62708	0.000286645	0.0021741
TBC1D8	43.6577	0.738326	0.221614	3.33159	0.000863514	0.00501152
IQGAP1	69.8674	0.729955	0.220661	3.30805	0.000939496	0.00535819
MFSD6	108.016	0.728759	0.191914	3.79733	0.000146265	0.00131567
KBTBD2	86.2757	0.726609	0.204859	3.54688	0.000389821	0.00274243
LOC102154394	357.107	0.723212	0.223123	3.24131	0.00118981	0.00638931
MLLT11	103.888	0.686	0.206054	3.32923	0.000870879	0.00504747
BAZ2A	98.4867	0.65887	0.192209	3.42789	0.000608285	0.00384711
MICAL3	42.3111	-0.77453	0.23962	-3.23232	0.00122788	0.00656348
TRAK1	30.4605	-0.831161	0.258708	-3.21274	0.00131474	0.00691346
ERC1	35.7623	-0.86347	0.276732	-3.12024	0.00180703	0.00886241
DICER1	39.4247	-0.884781	0.261098	-3.38869	0.00070227	0.00429856
MYOF	39.1846	-0.908051	0.281985	-3.2202	0.00128099	0.00678986
HERC1	60.5347	-0.944261	0.284893	-3.31445	0.000918251	0.00526772
PSMD11	34.7018	-0.970558	0.290499	-3.341	0.000834759	0.00487287
MED23	23.0291	-1.01153	0.300594	-3.36511	0.000765121	0.00457393
TTN	226.45	-1.0192	0.268298	-3.79878	0.00014541	0.00131027
OSBP	25.0143	-1.02008	0.318836	-3.1994	0.00137713	0.00718169
ARMC3	33.6946	-1.03175	0.327503	-3.15036	0.0016307	0.00818705
KALRN	47.6314	-1.05268	0.303991	-3.46285	0.000534479	0.00348692
KIAA0232	25.256	-1.05444	0.328008	-3.21469	0.00130587	0.00688643
ATXN1	33.8842	-1.05563	0.311943	-3.38406	0.000714231	0.00434503
NIPAL3	23.9837	-1.05799	0.327537	-3.23014	0.0012373	0.00659886
AJUBA	22.3503	-1.08343	0.33342	-3.24945	0.00115627	0.0062544
NEB	56.3482	-1.08757	0.282124	-3.85495	0.000115756	0.00110382
CPD	21.6856	-1.09132	0.333249	-3.2748	0.00105738	0.00585721
GFOD1	18.587	-1.10041	0.344768	-3.19173	0.00141424	0.00732488
KIF5A	27.0721	-1.10048	0.347222	-3.16937	0.0015277	0.00776185
GPBP1L1	22.257	-1.10471	0.351387	-3.14387	0.0016673	0.00832988
AAK1	32.0605	-1.10909	0.354102	-3.13211	0.00173554	0.00859661
GTF3C1	21.7549	-1.1096	0.33401	-3.32206	0.000893541	0.00515455
MDN1	72.8483	-1.11276	0.255528	-4.35474	1.33227e-05	0.000222283
CBX5	38.2188	-1.11397	0.338925	-3.28676	0.00101348	0.00566328
TMEM245	18.1718	-1.11477	0.362253	-3.07733	0.00208862	0.00988902
SERINC5	28.6081	-1.118	0.313162	-3.57004	0.000356924	0.00257043
KPNA6	29.2347	-1.1198	0.347085	-3.2263	0.00125403	0.0066757
PPM1B	27.882	-1.12762	0.362605	-3.10978	0.00187229	0.00909966
FXR2	16.1179	-1.12846	0.357363	-3.15774	0.00158998	0.00801181
COPA	34.6037	-1.13297	0.31768	-3.56639	0.000361935	0.00259711
SLC5A6	22.4209	-1.1349	0.350032	-3.24227	0.00118582	0.00637639
TMEM154	28.8843	-1.13705	0.26493	-4.29189	1.77158e-05	0.000274669
ZBTB37	20.9898	-1.14001	0.363626	-3.13511	0.0017179	0.00852883
SART3	18.2904	-1.14319	0.368962	-3.09839	0.00194573	0.00938339
FAM179B	21.1211	-1.14765	0.365537	-3.13963	0.00169163	0.00842357
ERCC4	21.2774	-1.14913	0.318073	-3.6128	0.000302914	0.00226668
ASPH	23.8466	-1.15327	0.370083	-3.11624	0.00183173	0.00894116
CDON	23.9894	-1.15642	0.342488	-3.37652	0.000734083	0.0044314
ANK2	33.7125	-1.15889	0.314128	-3.68923	0.000224938	0.00181421
ACKR2	29.106	-1.16037	0.273231	-4.24684	2.16811e-05	0.000316597
NEDD4	15.0055	-1.1735	0.363583	-3.22758	0.00124841	0.00664851
LOC102154582	22.038	-1.17503	0.37168	-3.16141	0.0015701	0.00792897
ROBO2	26.3337	-1.18185	0.349943	-3.37726	0.000732128	0.00442477
TP53INP1	21.427	-1.18875	0.374058	-3.17797	0.00148308	0.00759183
ATP12A	15.2924	-1.18958	0.362227	-3.28408	0.00102317	0.00570511
TM9SF4	23.4107	-1.19479	0.307473	-3.88584	0.000101978	0.000998957
PROB1	15.9637	-1.20888	0.392725	-3.07818	0.0020827	0.00987364
DUSP5	12.7251	-1.21106	0.393463	-3.07795	0.00208433	0.00987775
RAPGEF2	18.5376	-1.21221	0.324547	-3.73509	0.000187646	0.00158017
PRDM10	17.9311	-1.21303	0.38266	-3.16999	0.00152446	0.00774843
ZNF202	19.0587	-1.21414	0.389896	-3.114	0.00184568	0.00899571
BRD8	24.3023	-1.21522	0.338582	-3.58914	0.000331766	0.00242985
KIAA0922	14.447	-1.21709	0.388652	-3.13157	0.00173874	0.00860253
AHCTF1	22.8246	-1.21873	0.364449	-3.34404	0.000825673	0.00484079
PSME4	22.289	-1.2188	0.35676	-3.41631	0.000634763	0.003968
ACACA	56.5107	-1.22367	0.301443	-4.05937	4.92057e-05	0.000581055
MADD	36.7061	-1.22425	0.312167	-3.92179	8.78954e-05	0.000891397
TNFRSF21	14.3604	-1.22951	0.389059	-3.16021	0.00157658	0.00795394
DIDO1	25.5456	-1.23106	0.319895	-3.84832	0.000118933	0.00112664
GALNT1	25.5551	-1.23531	0.394534	-3.13106	0.00174178	0.00861429
AP1G1	22.0071	-1.23989	0.365593	-3.39146	0.000695219	0.00426448
DOCK4	24.5281	-1.24117	0.37687	-3.29338	0.000989922	0.00556772
GPCPD1	24.2495	-1.24726	0.33761	-3.6944	0.00022041	0.00178852
SHROOM4	15.1528	-1.24965	0.403721	-3.09534	0.00196587	0.009462
KIF1B	68.509	-1.25	0.264543	-4.72513	2.29964e-06	5.85345e-05
TENM4	27.3784	-1.25095	0.366753	-3.41088	0.000647531	0.00403416
TAP2	20.8153	-1.25126	0.297668	-4.20353	2.62787e-05	0.00036715
SERPINB12	15.9018	-1.25529	0.394792	-3.17962	0.0014747	0.0075641
AGTPBP1	19.7928	-1.25944	0.400467	-3.14493	0.00166124	0.00830653
EPB41L3	17.3421	-1.25977	0.357691	-3.52193	0.000428414	0.00295052
NLK	10.4148	-1.2636	0.406887	-3.10555	0.00189928	0.00919801
COPG2	20.2946	-1.26772	0.324336	-3.90867	9.28045e-05	0.000929519
CLASP1	27.3219	-1.2688	0.33376	-3.80154	0.000143799	0.00129801
SYNE1	53.5788	-1.27099	0.328487	-3.86923	0.000109181	0.00105592
EPHA4	19.3644	-1.27156	0.409373	-3.10611	0.00189569	0.00918575
CADPS2	15.417	-1.27191	0.373436	-3.40596	0.000659327	0.00409876
SAP30L	17.8234	-1.27698	0.352676	-3.62083	0.00029366	0.00221668
OPA1	19.92	-1.28383	0.403263	-3.1836	0.00145456	0.00748433
TARS2	16.6133	-1.28586	0.402289	-3.19636	0.00139172	0.0072344
ZNF318	31.2268	-1.28616	0.30568	-4.20755	2.58157e-05	0.000361854
FNIP2	23.9857	-1.28649	0.404755	-3.17845	0.00148062	0.00758375
PIGO	22.1386	-1.28683	0.358464	-3.58986	0.000330861	0.00242528
TRAK2	25.1672	-1.29563	0.41659	-3.11009	0.00187033	0.00909526
POU6F1	17.8787	-1.29883	0.38465	-3.37666	0.000733707	0.0044314
EOGT	14.3032	-1.30815	0.381951	-3.42493	0.000614961	0.00387796
DIS3	15.1124	-1.31304	0.367406	-3.5738	0.000351834	0.00254369
RAB3GAP1	19.3487	-1.3148	0.398109	-3.30262	0.000957851	0.00543939
DUSP16	24.376	-1.31489	0.348932	-3.76832	0.00016435	0.00143715
GAPVD1	29.1331	-1.31541	0.331322	-3.97019	7.18161e-05	0.000767453
TULP4	21.5365	-1.31736	0.384771	-3.42375	0.000617627	0.00389028
ERN1	24.1101	-1.32043	0.322418	-4.0954	4.21444e-05	0.000517274
INTS4	17.1519	-1.32063	0.39772	-3.32049	0.000898582	0.00517845
USP24	44.2789	-1.32229	0.297922	-4.43837	9.06417e-06	0.000165426
PPARA	14.3618	-1.32621	0.396609	-3.34387	0.000826194	0.00484165
EXTL3	23.313	-1.32844	0.330058	-4.02487	5.70056e-05	0.000648231
FRMD4B	17.7278	-1.3303	0.37802	-3.51911	0.00043299	0.00297303
ATP11C	14.3366	-1.33314	0.411297	-3.2413	0.00118986	0.00638931
LOC475337	19.6938	-1.33354	0.395758	-3.36959	0.000752803	0.0045136
STARD9	48.1256	-1.33672	0.304754	-4.38622	1.15339e-05	0.000199918
FBXO42	17.6459	-1.33878	0.421604	-3.17544	0.00149609	0.00763727
SMAD1	15.0207	-1.34187	0.365313	-3.6732	0.000239528	0.00190539
NEDD4L	27.4488	-1.34247	0.373791	-3.59151	0.00032877	0.00241505
ZSCAN25	22.5248	-1.34268	0.394362	-3.40469	0.000662399	0.00411094
IGF2R	33.5816	-1.34338	0.322683	-4.16316	3.13867e-05	0.000418183
CLASP2	27.144	-1.34587	0.385143	-3.49447	0.000475005	0.00318571
INSR	21.2638	-1.35074	0.418969	-3.22397	0.00126425	0.00671762
COL5A3	21.8077	-1.35139	0.400821	-3.37156	0.000747428	0.00448735
SLC36A1	23.236	-1.35429	0.387784	-3.49239	0.00047872	0.00320232
DYRK2	20.7673	-1.35573	0.361283	-3.75255	0.000175042	0.00149992
GHITM	11.9202	-1.35627	0.43555	-3.11393	0.00184613	0.0089962
BCL2L2	15.8602	-1.35671	0.370505	-3.66177	0.000250474	0.00197365
ARFGEF2	32.4851	-1.35935	0.356466	-3.81339	0.000137071	0.00125455
ZNF35	30.3087	-1.35973	0.309963	-4.38674	1.15061e-05	0.000199704
SLC25A12	16.7626	-1.35975	0.403544	-3.36953	0.000752965	0.0045136
DENND1B	23.9285	-1.36571	0.441523	-3.09317	0.00198029	0.0095102
NOP2	13.6887	-1.36636	0.400039	-3.41558	0.000636466	0.00397576
EHF	15.2266	-1.36816	0.434717	-3.14724	0.00164819	0.00825564
XCR1	26.4596	-1.36818	0.391635	-3.4935	0.000476734	0.00319399
OTUD7B	22.9582	-1.37018	0.332297	-4.12336	3.73389e-05	0.000474507
PDE2A	12.4535	-1.37365	0.437524	-3.1396	0.00169181	0.00842357
WNK3	14.0571	-1.37445	0.411137	-3.34306	0.000828608	0.00484811
DPP8	19.1897	-1.37685	0.36137	-3.81009	0.000138914	0.00126718
RALGAPB	30.307	-1.38115	0.31852	-4.33615	1.44999e-05	0.000236283
IL1RAP	20.225	-1.38134	0.398185	-3.46909	0.000522231	0.00342516
XYLB	12.4546	-1.38224	0.422963	-3.26798	0.00108317	0.00595473
CLCN3	17.0162	-1.38265	0.388059	-3.56298	0.000366669	0.00262308
LMO7	21.1133	-1.38416	0.433826	-3.1906	0.00141979	0.00734269
CHD1	13.6627	-1.39232	0.445504	-3.12528	0.00177639	0.00876199
HECW2	21.9645	-1.39323	0.385768	-3.61157	0.000304343	0.0022754
ZSWIM5	17.3798	-1.39335	0.44317	-3.14406	0.0016662	0.0083265
LOC106559445	176.485	-1.39665	0.383182	-3.64488	0.000267517	0.00207258
L3MBTL3	13.3121	-1.3977	0.410609	-3.40396	0.000664153	0.00411985
EFTUD2	14.7315	-1.398	0.450464	-3.10347	0.00191266	0.00925065
PIAS2	18.6395	-1.39915	0.394438	-3.5472	0.000389344	0.00273981
MEGF8	21.7408	-1.39921	0.448508	-3.1197	0.00181037	0.00887376
F5	54.4758	-1.39983	0.435126	-3.21708	0.00129502	0.00684736
CAMK2G	16.3197	-1.40115	0.444927	-3.14917	0.00163735	0.00821399
TBC1D1	18.011	-1.40171	0.369255	-3.79606	0.000147014	0.00132057
IFT172	33.9024	-1.40197	0.312311	-4.48902	7.15521e-06	0.00013997
PDP1	11.4554	-1.40229	0.411318	-3.40925	0.000651413	0.00405444
PFKFB2	19.5369	-1.40263	0.436464	-3.21363	0.0013107	0.00690066
BBC3	44.7277	-1.4046	0.365112	-3.84703	0.000119559	0.00113036
KCNN4	24.3742	-1.40577	0.371793	-3.78105	0.00015617	0.00137982
CKAP5	19.1052	-1.4062	0.453044	-3.10389	0.00190997	0.0092394
LOC102152484	19.0349	-1.40688	0.339064	-4.14931	3.3348e-05	0.000435801
USP16	14.9641	-1.40913	0.361968	-3.89297	9.9023e-05	0.000978379
TUBGCP3	18.2386	-1.40964	0.40995	-3.43857	0.000584794	0.003736
DNHD1	24.8731	-1.41106	0.367841	-3.83607	0.00012502	0.00117441
USP10	16.8105	-1.41136	0.446826	-3.15863	0.00158514	0.00798934
MAP3K9	24.0113	-1.4121	0.442413	-3.19181	0.00141385	0.00732441
PLEKHA5	17.5427	-1.41244	0.349215	-4.04462	5.24081e-05	0.000609901
URB1	15.852	-1.41311	0.380744	-3.71144	0.00020608	0.00169998
SEC24A	13.4111	-1.41371	0.417353	-3.38733	0.000705771	0.00431488
WDR59	20.8643	-1.41524	0.367664	-3.84927	0.00011847	0.00112312
XPO4	28.5026	-1.41757	0.415898	-3.40847	0.000653291	0.00406515
ANAPC1	18.6893	-1.41781	0.398261	-3.56	0.000370857	0.00264572
DHX57	17.8994	-1.41844	0.374698	-3.78556	0.00015336	0.0013587
DEDD	12.728	-1.42184	0.410745	-3.46161	0.000536955	0.00350218
PID1	10.794	-1.42537	0.435765	-3.27095	0.00107185	0.0059128
DNAJC13	14.6898	-1.43012	0.454673	-3.14537	0.00165877	0.00829899
VPS11	16.5437	-1.43034	0.434445	-3.29234	0.00099358	0.00558465
KCTD6	17.0287	-1.43053	0.443561	-3.2251	0.0012593	0.0066996
RYR3	53.063	-1.4315	0.429999	-3.32909	0.000871308	0.00504769
AARS	18.1779	-1.43219	0.391902	-3.65445	0.000257734	0.00201306
HDAC9	26.0928	-1.43254	0.398428	-3.59549	0.000323785	0.00238759
ADGRL2	20.3352	-1.43315	0.434521	-3.29824	0.000972943	0.00550703
PTPN4	12.2269	-1.43463	0.45475	-3.15476	0.00160631	0.00807713
TIMELESS	21.2687	-1.43467	0.376212	-3.81345	0.000137039	0.00125455
SORL1	48.4268	-1.43803	0.357292	-4.02479	5.70251e-05	0.000648231
C24H20orf194	20.4615	-1.44136	0.396664	-3.6337	0.000279383	0.00213572
APAF1	38.3022	-1.44286	0.336926	-4.28244	1.84856e-05	0.000283208
FIG4	12.9918	-1.44396	0.439371	-3.28643	0.00101467	0.00566625
MTCL1	9.74287	-1.44503	0.442508	-3.26555	0.00109251	0.00598971
IMPAD1	17.7923	-1.4453	0.44335	-3.25996	0.00111427	0.00607376
EDEM2	13.6759	-1.45039	0.453809	-3.19603	0.0013933	0.00723974
DOPEY2	32.6165	-1.45257	0.37685	-3.85451	0.000115962	0.00110538
NOL6	16.5924	-1.45692	0.410547	-3.54872	0.000387109	0.00272483
EPG5	37.3768	-1.46168	0.362547	-4.03169	5.53775e-05	0.000634741
ADGRF2	15.0212	-1.46245	0.443559	-3.29708	0.000976948	0.00552116
TET1	21.9976	-1.46618	0.424752	-3.45185	0.000556758	0.00359868
CHL1	9.66515	-1.46629	0.467329	-3.13759	0.00170343	0.00847162
RHOBTB1	10.5415	-1.46784	0.475767	-3.0852	0.00203415	0.0096986
NAV3	21.5338	-1.46865	0.420366	-3.49374	0.000476298	0.00319273
TBL2	17.6463	-1.47041	0.42623	-3.4498	0.000561012	0.00362086
FLNC	14.3349	-1.47171	0.434764	-3.38508	0.000711576	0.00433398
FAM171A1	16.5101	-1.4723	0.473698	-3.10811	0.00188289	0.00913915
SEMA6D	12.8422	-1.47456	0.425771	-3.46328	0.000533631	0.00348227
KIAA1324	10.6991	-1.47599	0.479757	-3.07654	0.00209421	0.00990459
SEMA4F	20.4755	-1.47614	0.41205	-3.58242	0.000340422	0.00247781
AGK	11.4632	-1.47661	0.459588	-3.21289	0.00131405	0.00691124
UBE2W	17.73	-1.48137	0.459935	-3.22082	0.00127822	0.00677935
SLC22A15	15.8397	-1.48211	0.422301	-3.50961	0.000448759	0.00304923
PPP1R12B	26.9288	-1.4836	0.416451	-3.56249	0.000367352	0.0026262
KIAA0226	20.0381	-1.48587	0.406694	-3.65354	0.000258647	0.00201837
WDR87	15.4733	-1.48763	0.478543	-3.10866	0.00187941	0.00912739
COL28A1	14.7288	-1.48877	0.432525	-3.44204	0.000577335	0.00370115
KIF13B	19.9937	-1.48944	0.426	-3.49633	0.000471699	0.00316847
PDE8B	12.558	-1.49112	0.438183	-3.40296	0.00066661	0.00412816
XDH	14.3669	-1.49266	0.475896	-3.13652	0.00170964	0.0084976
VIPAS39	13.5142	-1.49573	0.479483	-3.11946	0.0018118	0.00887574
SAMHD1	21.8412	-1.49885	0.350418	-4.27732	1.89154e-05	0.000288597
RNF152	16.346	-1.50026	0.458461	-3.27238	0.00106646	0.00589546
CERS6	14.0352	-1.50239	0.392025	-3.83238	0.000126911	0.00118785
LGALS9	12.0986	-1.50293	0.486152	-3.09149	0.00199157	0.00955492
PTGR2	18.9263	-1.50299	0.470091	-3.19723	0.00138753	0.00721746
MTMR11	23.1088	-1.50609	0.347703	-4.33155	1.48063e-05	0.000240067
LOC489877	10.2247	-1.50613	0.470789	-3.19916	0.00137827	0.00718618
STT3A	20.8409	-1.50813	0.382502	-3.94279	8.05402e-05	0.000836486
LOC102151699	12.5471	-1.50857	0.442054	-3.41264	0.000643371	0.00401211
PLCE1	17.6886	-1.5095	0.416317	-3.62583	0.000288031	0.00218247
MSI2	15.5047	-1.51096	0.363958	-4.15146	3.30365e-05	0.000433025
LOC608989	10.4071	-1.51275	0.464647	-3.2557	0.00113111	0.00614146
PCSK6	12.9904	-1.51389	0.446521	-3.39041	0.000697889	0.0042768
RQCD1	12.9498	-1.51445	0.406236	-3.728	0.000193005	0.00161531
CDK19	9.76539	-1.51505	0.490013	-3.09185	0.00198912	0.00954548
RALGAPA2	26.737	-1.51556	0.378775	-4.00121	6.30202e-05	0.000700372
ZNRF3	10.4349	-1.51671	0.48515	-3.12627	0.00177037	0.0087373
PEX11B	9.79673	-1.51701	0.451252	-3.36178	0.000774423	0.00460929
ADCY9	20.7223	-1.51842	0.473352	-3.2078	0.00133757	0.00701213
IFIH1	15.1138	-1.52224	0.389267	-3.91053	9.20944e-05	0.000924555
SEC22A	11.4104	-1.52337	0.437458	-3.48233	0.000497062	0.00330281
ADAM22	20.0701	-1.52432	0.442917	-3.44155	0.00057839	0.00370333
DDX21	9.79586	-1.52785	0.48549	-3.14704	0.00164934	0.00825908
NEBL	19.7009	-1.52965	0.452709	-3.37888	0.000727819	0.00440903
DDN	12.9702	-1.52979	0.443737	-3.44751	0.000565778	0.00364214
ARHGAP17	38.6474	-1.53152	0.42353	-3.61607	0.000299105	0.00224468
FOCAD	28.7472	-1.53318	0.414782	-3.69636	0.000218709	0.00177975
DSG4	12.5103	-1.53414	0.4292	-3.57442	0.000351009	0.00254057
CTSS	19.5486	-1.53489	0.457877	-3.35218	0.000801782	0.0047394
ADAMTS6	10.9921	-1.53502	0.474946	-3.23199	0.0012293	0.00656971
CELSR3	26.8145	-1.53726	0.430191	-3.57344	0.000352318	0.00254648
MEAF6	15.2608	-1.53782	0.492577	-3.12199	0.00179634	0.00882835
FREM1	25.3088	-1.53886	0.424991	-3.62092	0.000293561	0.00221658
LARGE	12.8918	-1.54054	0.464031	-3.31991	0.000900477	0.00518531
PTPRB	25.0339	-1.54207	0.383087	-4.02539	5.68809e-05	0.000647446
SKIL	17.2173	-1.54282	0.386252	-3.99434	6.48741e-05	0.000716664
GFPT1	21.5776	-1.54598	0.447613	-3.45383	0.000552694	0.00357957
MASP1	19.7951	-1.5487	0.464551	-3.33376	0.000856799	0.00498261
C6	11.8794	-1.55248	0.501637	-3.09484	0.0019692	0.00946921
ZNF518B	21.9746	-1.55273	0.359005	-4.32508	1.5248e-05	0.00024584
DCAF12	13.9466	-1.55292	0.399223	-3.88986	0.000100302	0.00098703
NOC3L	20.181	-1.55321	0.404317	-3.84155	0.000122258	0.00115139
TRAF6	16.2114	-1.55385	0.369039	-4.21054	2.54766e-05	0.000358481
DQX1	12.0803	-1.556	0.441813	-3.52185	0.000428552	0.00295069
SPEG	13.2362	-1.55608	0.497942	-3.12502	0.00177793	0.00876457
TFEB	19.9705	-1.557	0.403156	-3.86202	0.000112453	0.0010815
LOC102151703	75.9463	-1.55956	0.451188	-3.45655	0.000547133	0.00355781
SRPK1	18.8086	-1.56029	0.368822	-4.23047	2.33207e-05	0.000335565
KLHL3	13.4396	-1.56262	0.450023	-3.47231	0.000516001	0.00339464
MTX3	14.5478	-1.56358	0.501623	-3.11705	0.00182669	0.00892836
EXOC2	13.9991	-1.56478	0.458653	-3.41168	0.000645637	0.0040243
LOC100856175	11.7316	-1.56561	0.485513	-3.22465	0.00126127	0.00670868
MYOM1	14.1116	-1.56826	0.40327	-3.88887	0.000100712	0.000989179
C11H9orf152	10.0145	-1.57106	0.466913	-3.36477	0.000766069	0.00457627
EXOC4	16.8268	-1.57107	0.39436	-3.98386	6.78041e-05	0.000740491
ERO1B	15.1591	-1.57277	0.499712	-3.14735	0.00164757	0.00825411
SLC43A2	23.176	-1.57387	0.372029	-4.23051	2.33163e-05	0.000335565
SCP2	9.30247	-1.57457	0.479253	-3.28546	0.00101815	0.00567954
TMEM229B	13.2874	-1.57506	0.480769	-3.27613	0.00105238	0.00583771
FRS2	7.44548	-1.57525	0.511773	-3.07804	0.00208369	0.00987653
ZNF410	8.41911	-1.581	0.472874	-3.34339	0.000827604	0.00484373
TNPO1	15.3979	-1.58321	0.479789	-3.2998	0.000967531	0.00548352
FGGY	16.6235	-1.585	0.387712	-4.08809	4.34943e-05	0.000528823
FGFR2	16.507	-1.58605	0.450588	-3.51996	0.000431607	0.00296623
YTHDC2	11.119	-1.58875	0.471572	-3.36906	0.000754263	0.00451946
MARK3	10.1965	-1.59143	0.515195	-3.08899	0.00200837	0.00960578
UROD	13.8792	-1.59171	0.471466	-3.37609	0.000735238	0.0044363
MTMR14	14.3876	-1.59237	0.416892	-3.81961	0.000133661	0.0012345
IL6R	26.8425	-1.59269	0.353795	-4.50172	6.74044e-06	0.000133882
CEP85L	15.0794	-1.59425	0.404707	-3.93926	8.17321e-05	0.000844456
VPS41	11.3181	-1.59457	0.489272	-3.25908	0.00111776	0.00608681
GDAP2	28.8524	-1.5963	0.40361	-3.95505	7.65171e-05	0.000807018
ARHGAP26	27.1123	-1.59752	0.45878	-3.48209	0.000497508	0.0033048
WDPCP	10.3555	-1.59792	0.503489	-3.1737	0.00150511	0.00767875
SACM1L	14.6815	-1.59894	0.496085	-3.22312	0.00126803	0.00673357
CEP57L1	20.0744	-1.59981	0.473148	-3.3812	0.000721711	0.00438229
LOC106558069	9.16272	-1.59983	0.496467	-3.22244	0.00127105	0.00674685
SEC61A2	8.15973	-1.60292	0.49198	-3.25809	0.00112165	0.00610031
MDH1	7.57978	-1.60342	0.513709	-3.12125	0.00180082	0.00884374
NAA25	18.7804	-1.60472	0.444174	-3.61282	0.000302881	0.00226668
PDE4B	23.1695	-1.60664	0.398702	-4.02967	5.58554e-05	0.000638583
LOC100684769	40.9934	-1.60833	0.397588	-4.04521	5.22762e-05	0.000608697
IDH3A	7.99777	-1.60912	0.515997	-3.11846	0.00181796	0.0088983
FRAS1	35.1068	-1.61043	0.393669	-4.09082	4.29853e-05	0.00052436
EFCAB8	15.5592	-1.61091	0.444845	-3.62128	0.000293148	0.00221411
LOC102152106	10.0306	-1.61183	0.513144	-3.14109	0.00168323	0.0083905
ITIH2	12.9758	-1.61244	0.461546	-3.49357	0.000476613	0.00319399
CPPED1	8.51437	-1.61372	0.477482	-3.37965	0.000725793	0.00439984
MAFG	18.5309	-1.6159	0.402169	-4.01797	5.87015e-05	0.000663207
ABCD4	8.0491	-1.61753	0.509946	-3.17196	0.00151414	0.00771049
DHX38	15.1905	-1.6186	0.426426	-3.79572	0.000147215	0.00132191
ZFAT	19.248	-1.61891	0.369565	-4.38059	1.18358e-05	0.000202975
GPATCH2	8.663	-1.61922	0.474296	-3.41394	0.000640308	0.00399493
SEC23A	8.58923	-1.6201	0.509396	-3.18043	0.00147056	0.00755165
LRRK2	18.4788	-1.62172	0.452119	-3.58692	0.000334605	0.00244511
SIGLEC1	21.0755	-1.62379	0.356632	-4.55313	5.28527e-06	0.000111548
CAD	20.6965	-1.62396	0.361924	-4.48702	7.22268e-06	0.000141077
VPS53	14.4292	-1.62621	0.437088	-3.72056	0.000198785	0.00165533
TFRC	17.4579	-1.62681	0.371887	-4.37446	1.21732e-05	0.00020657
TADA2A	7.19113	-1.62848	0.512082	-3.18012	0.00147215	0.00755835
NMNAT2	16.5769	-1.62866	0.426155	-3.82174	0.000132511	0.00122651
HADHA	15.3296	-1.62977	0.439225	-3.71055	0.000206811	0.00170383
BNIP1	10.462	-1.63202	0.508016	-3.21253	0.00131572	0.00691724
SNUPN	9.91986	-1.63211	0.500823	-3.25886	0.00111859	0.00608882
C7H18orf25	15.4427	-1.63223	0.493463	-3.3077	0.000940646	0.00536288
SLC29A3	9.36581	-1.63235	0.519653	-3.14122	0.00168245	0.00838823
ZCWPW1	67.6504	-1.63251	0.40124	-4.06866	4.72839e-05	0.000562729
NIN	21.6042	-1.63266	0.39283	-4.15615	3.2366e-05	0.000426865
ATP10A	10.9532	-1.63281	0.459863	-3.55064	0.000384291	0.00271164
IFGGC1	9.0093	-1.63464	0.489929	-3.33649	0.000848422	0.00494168
RALGAPA1	28.5719	-1.63477	0.384006	-4.25716	2.0704e-05	0.000306932
CLEC14A	8.1184	-1.63583	0.526306	-3.10813	0.00188272	0.00913915
LATS2	7.53378	-1.63741	0.517874	-3.16179	0.00156804	0.00792323
KIF2C	8.24915	-1.63771	0.506819	-3.23135	0.00123205	0.00657765
ING4	6.86017	-1.63787	0.517108	-3.16735	0.00153833	0.00780822
ASPM	10.4183	-1.63812	0.44162	-3.70933	0.00020781	0.00170935
CCHCR1	9.80959	-1.63866	0.512899	-3.1949	0.00139878	0.00726383
URB2	18.8479	-1.63923	0.45934	-3.56866	0.000358813	0.00258005
LOC102153241	8.53424	-1.63952	0.530235	-3.09205	0.00198777	0.00954078
CACUL1	17.697	-1.64009	0.423789	-3.87005	0.000108811	0.00105353
SEMA3C	9.81417	-1.64094	0.48616	-3.37531	0.000737317	0.00444392
IPO11	10.2237	-1.64123	0.469995	-3.49201	0.000479391	0.00320516
FHOD3	15.5371	-1.64465	0.474514	-3.46597	0.000528316	0.00345718
PIKFYVE	32.2441	-1.64493	0.39548	-4.15932	3.19196e-05	0.00042252
CD6	13.077	-1.64499	0.529877	-3.10448	0.00190614	0.00922431
RALGPS2	22.4417	-1.64515	0.367642	-4.47485	7.64646e-06	0.000146804
ASCC2	12.6517	-1.64716	0.480727	-3.42639	0.000611665	0.00386377
LARS	17.5829	-1.65036	0.517048	-3.19189	0.00141345	0.00732381
PCSK1	13.228	-1.65186	0.419247	-3.94006	8.14613e-05	0.000842751
CDH24	10.7011	-1.65241	0.465566	-3.54925	0.000386325	0.00272052
WDR47	12.0807	-1.6533	0.444402	-3.72027	0.000199007	0.0016559
SIRT3	37.5434	-1.65372	0.370746	-4.46051	8.17639e-06	0.000154273
LONRF3	15.398	-1.65435	0.394113	-4.19766	2.69692e-05	0.000374369
PCYT1B	7.32754	-1.65492	0.48884	-3.38541	0.000710712	0.0043328
ARNTL2	9.1072	-1.65673	0.483697	-3.42514	0.000614472	0.00387582
ARAP3	21.3094	-1.6568	0.34703	-4.77424	1.80389e-06	4.9421e-05
ANK3	27.1526	-1.65778	0.348518	-4.75667	1.96817e-06	5.2745e-05
EI24	17.1146	-1.65965	0.38504	-4.31033	1.6301e-05	0.000258279
RDX	14.3672	-1.66013	0.371306	-4.47106	7.78323e-06	0.000148987
ABCC11	31.456	-1.66103	0.457908	-3.62744	0.000286247	0.00217213
ACE	10.7521	-1.66307	0.485356	-3.42649	0.00061144	0.00386329
NBEA	21.1295	-1.66397	0.525453	-3.16674	0.00154159	0.00782025
SYPL2	10.5014	-1.66463	0.488758	-3.40584	0.000659617	0.00409958
FCHO1	9.89224	-1.66815	0.508047	-3.28345	0.00102545	0.00571616
DAXX	9.76026	-1.67023	0.493379	-3.38529	0.00071103	0.00433283
DUSP3	7.14755	-1.67142	0.53375	-3.13146	0.00173939	0.00860414
APOLD1	6.51371	-1.67162	0.542783	-3.07971	0.002072	0.00983733
ABCB9	13.5125	-1.67213	0.463163	-3.61025	0.000305907	0.00228486
RNF185	12.7811	-1.67229	0.485528	-3.44427	0.000572595	0.00367806
PIF1	16.2776	-1.67383	0.453374	-3.69194	0.000222551	0.00180137
TGFBR1	9.63152	-1.67454	0.469464	-3.56692	0.000361207	0.00259261
GPR156	14.497	-1.67477	0.499196	-3.35493	0.000793839	0.00469889
ZC3H12C	25.3206	-1.67548	0.342394	-4.89343	9.90956e-07	3.20339e-05
SMAD5	19.577	-1.67574	0.420878	-3.98154	6.84709e-05	0.000744485
RELN	38.5355	-1.68172	0.422912	-3.97651	6.99328e-05	0.000754813
OSBPL6	17.0284	-1.68323	0.461945	-3.64379	0.000268657	0.00207705
HBS1L	11.3003	-1.68339	0.479915	-3.50769	0.00045202	0.00306494
TRIM45	9.14131	-1.68364	0.506639	-3.32316	0.000890036	0.00513662
ITGAM	32.601	-1.68365	0.353139	-4.76767	1.86369e-06	5.06114e-05
C17H2orf71	13.2363	-1.68395	0.459674	-3.66335	0.000248935	0.00196511
TTLL4	17.4191	-1.68426	0.515074	-3.26993	0.00107573	0.00592784
DDX50	13.2122	-1.68632	0.444953	-3.78989	0.000150713	0.00134446
APEX2	12.3806	-1.68721	0.525337	-3.21166	0.00131969	0.00693526
RHBDD1	11.212	-1.68739	0.460304	-3.66583	0.000246541	0.00194978
CMPK2	8.9027	-1.68946	0.512195	-3.29847	0.000972142	0.00550603
LOC489633	7.44595	-1.69001	0.528627	-3.19699	0.00138871	0.00722022
CDK5RAP1	13.3237	-1.69401	0.474547	-3.56974	0.000357329	0.00257192
CEP192	23.8458	-1.69402	0.408701	-4.14489	3.39975e-05	0.000441215
STIP1	11.1745	-1.69448	0.534725	-3.16888	0.00153026	0.00777331
TYRO3	9.58416	-1.69653	0.531741	-3.19052	0.00142016	0.00734269
SLC9A5	10.0413	-1.6967	0.543313	-3.12289	0.00179087	0.00880989
HK2	8.9783	-1.69691	0.434764	-3.90305	9.49871e-05	0.000948441
GMEB1	17.1606	-1.69795	0.398437	-4.26153	2.03034e-05	0.000302283
PDHA1	12.3	-1.69808	0.516667	-3.28661	0.001014	0.00566371
ARL15	12.9342	-1.69943	0.505249	-3.36355	0.000769462	0.00458715
C17H1orf54	7.35209	-1.70026	0.510719	-3.32914	0.000871131	0.00504769
KIAA1549	15.6497	-1.70203	0.454943	-3.7412	0.000183143	0.00155186
SECISBP2L	14.8767	-1.7051	0.442114	-3.8567	0.00011493	0.00109921
ZBTB33	11.1674	-1.70568	0.495026	-3.44564	0.000569701	0.00366038
FASTKD5	7.26371	-1.70589	0.55498	-3.07378	0.00211363	0.00997093
BTBD9	7.48515	-1.70629	0.545059	-3.13047	0.00174529	0.00862986
TRABD2B	6.96656	-1.70802	0.552647	-3.09062	0.0019974	0.00957101
SESTD1	17.1884	-1.70828	0.466945	-3.65843	0.000253769	0.00199087
EZH2	15.3672	-1.70989	0.461039	-3.70877	0.000208266	0.00171255
ARHGAP24	11.7811	-1.71044	0.496203	-3.44706	0.000566729	0.00364582
LIF	8.71392	-1.71114	0.476546	-3.59071	0.000329774	0.00242006
LOC479706	11.9234	-1.71271	0.455867	-3.75704	0.000171932	0.00148014
RFX3	17.6534	-1.71337	0.475581	-3.6027	0.000314935	0.00233904
SLC25A19	9.87298	-1.71449	0.452262	-3.79093	0.000150087	0.00134026
CATSPERG	9.54591	-1.71628	0.510763	-3.36023	0.000778767	0.00462672
SV2A	15.896	-1.72109	0.477784	-3.60224	0.000315483	0.00234148
LOC489590	18.5553	-1.72445	0.454391	-3.79508	0.000147595	0.00132319
AHCYL2	16.3591	-1.72475	0.488421	-3.53128	0.000413548	0.00286569
CBFA2T2	24.1319	-1.7263	0.420616	-4.10421	4.05692e-05	0.000504161
TICRR	10.4642	-1.72678	0.545371	-3.16625	0.00154416	0.00782705
CDHR2	11.1755	-1.73038	0.559563	-3.09238	0.0019856	0.00953212
MFSD11	18.171	-1.73329	0.455834	-3.80245	0.000143271	0.00129579
HEATR5A	15.8167	-1.73355	0.474738	-3.65158	0.000260627	0.00202953
POLA2	9.20602	-1.73382	0.559258	-3.10021	0.00193381	0.00933726
MPDZ	30.1229	-1.73443	0.346284	-5.00868	5.48039e-07	2.09348e-05
ZNF862	9.16815	-1.73761	0.47709	-3.64211	0.000270417	0.00208692
HIC2	8.64641	-1.73839	0.510542	-3.405	0.000661648	0.00410727
ERCC6	21.7022	-1.7399	0.509488	-3.41499	0.000637836	0.00398239
ARMC8	12.9658	-1.74047	0.434334	-4.00723	6.14358e-05	0.000684234
SLC39A9	14.6149	-1.74205	0.470618	-3.70162	0.000214229	0.00175226
PDE7B	16.633	-1.7428	0.482663	-3.61081	0.000305248	0.00228085
SLC5A8	11.703	-1.7437	0.517185	-3.37153	0.000747516	0.00448735
SLC43A1	9.02098	-1.74576	0.501024	-3.48438	0.000493285	0.00328108
CD86	8.79892	-1.74594	0.553261	-3.15572	0.00160103	0.00805528
DAPK1	19.0283	-1.74671	0.383291	-4.55712	5.18592e-06	0.000110398
NARS	12.9966	-1.74768	0.427646	-4.08674	4.37468e-05	0.000531143
ARL5C	12.6421	-1.74778	0.467748	-3.7366	0.000186528	0.00157435
SLC25A30	9.64476	-1.74969	0.464042	-3.77055	0.000162889	0.00142699
GPC6	11.9919	-1.75567	0.461163	-3.80705	0.000140632	0.00127924
STK39	10.5859	-1.75619	0.48953	-3.58751	0.000333857	0.0024417
SLC12A3	11.8843	-1.75704	0.498813	-3.52245	0.000427583	0.00294637
SACS	19.8168	-1.75789	0.350475	-5.01573	5.28322e-07	2.03924e-05
IDH3B	7.04618	-1.75823	0.517815	-3.39548	0.000685074	0.00421625
ERMARD	9.02872	-1.76076	0.493109	-3.57073	0.000355987	0.00256699
CLCN1	13.3934	-1.7609	0.455936	-3.86218	0.000112382	0.0010815
GLE1	7.64042	-1.76214	0.526114	-3.34935	0.00081001	0.00477385
RNF43	13.5459	-1.76285	0.472167	-3.73353	0.000188818	0.00158781
MPPED2	10.0509	-1.76311	0.527504	-3.34237	0.000830654	0.00485568
DNAH1	13.5048	-1.76444	0.496839	-3.55133	0.000383291	0.0027086
ANKRD34C	7.87959	-1.76517	0.548402	-3.21876	0.00128748	0.00681385
PRPS2	8.90209	-1.76574	0.500661	-3.52682	0.000420578	0.00290669
CENPJ	10.021	-1.76964	0.521349	-3.39435	0.000687922	0.00422875
AP4E1	9.31296	-1.77037	0.436766	-4.05335	5.04889e-05	0.000592151
HERC3	31.9451	-1.77107	0.400852	-4.41828	9.94901e-06	0.000177442
GTF2H2	9.27505	-1.77115	0.575859	-3.07566	0.00210034	0.00992816
SLC22A3	13.7958	-1.77118	0.575284	-3.07879	0.00207841	0.00985873
BBS9	14.8406	-1.77125	0.549698	-3.22223	0.00127199	0.00675044
COPS4	8.22211	-1.77358	0.560477	-3.16441	0.00155397	0.00786594
CHSY1	18.8611	-1.77429	0.473128	-3.75012	0.000176749	0.00150955
SLC35B1	11.5567	-1.77431	0.537439	-3.30142	0.000961967	0.00545917
ZNF287	10.3785	-1.77444	0.479741	-3.69875	0.000216666	0.00176646
MTHFD1L	10.405	-1.77624	0.48841	-3.63679	0.00027606	0.00211863
SVOPL	15.4353	-1.77631	0.500231	-3.55099	0.000383791	0.00270884
PLB1	22.0678	-1.77855	0.496808	-3.57996	0.000343647	0.00249426
ZNF434	7.94979	-1.77918	0.53134	-3.34847	0.000812601	0.0047815
KIAA1109	29.0942	-1.78011	0.453296	-3.92704	8.59963e-05	0.000878565
NOL10	10.8571	-1.78034	0.48675	-3.6576	0.000254584	0.00199449
NUP107	12.3608	-1.78092	0.435776	-4.08677	4.37424e-05	0.000531143
C1RL	21.0166	-1.78115	0.448182	-3.97417	7.06249e-05	0.000759115
COL4A5	16.1369	-1.78117	0.448025	-3.97561	7.01979e-05	0.000756188
CEP41	13.6324	-1.78322	0.488789	-3.64823	0.000264049	0.00205186
TLR10	12.1203	-1.78486	0.485381	-3.67724	0.000235769	0.00188418
ITK	15.8677	-1.78748	0.450956	-3.96376	7.37781e-05	0.000784207
ZSCAN20	9.35523	-1.78867	0.449949	-3.97528	7.02974e-05	0.000756853
PIEZO2	25.0552	-1.78922	0.403496	-4.43429	9.23762e-06	0.000167582
NEMP1	16.0365	-1.78978	0.49489	-3.61651	0.0002986	0.00224217
GRIN2B	26.5499	-1.78992	0.50771	-3.52548	0.000422712	0.00291825
DARS2	22.0064	-1.79006	0.415306	-4.31022	1.63091e-05	0.000258279
SUPV3L1	10.9981	-1.7904	0.483839	-3.70041	0.000215254	0.00175827
PKNOX1	12.9776	-1.79195	0.469878	-3.81364	0.000136936	0.00125455
SLC36A3	7.70582	-1.7936	0.510565	-3.51297	0.000443124	0.00302126
IFT22	9.1676	-1.79371	0.579415	-3.09573	0.00196332	0.00945148
ZNF26	16.4439	-1.79494	0.519408	-3.45574	0.000548789	0.00356231
AQP9	12.9376	-1.79917	0.551148	-3.2644	0.00109696	0.00600137
ARAP2	18.0007	-1.79978	0.502969	-3.57831	0.000345826	0.00250726
TBC1D4	13.2438	-1.80019	0.48253	-3.73073	0.000190925	0.00160049
PLXNA4	16.6289	-1.80069	0.404667	-4.44981	8.59453e-06	0.000159787
PTPRO	8.01113	-1.80494	0.530888	-3.39985	0.000674236	0.00416634
HMGXB4	18.548	-1.80578	0.475354	-3.79881	0.000145394	0.00131027
FREM2	12.9954	-1.80636	0.489637	-3.68918	0.000224979	0.00181421
NGLY1	6.8137	-1.80666	0.537265	-3.3627	0.000771852	0.00459817
RTTN	13.9407	-1.80778	0.441823	-4.09164	4.2833e-05	0.000523243
ITPR1	44.743	-1.80843	0.340434	-5.31214	1.08344e-07	6.5158e-06
MET	15.4366	-1.8085	0.482408	-3.7489	0.000177609	0.00151493
GPR161	9.60301	-1.81116	0.511267	-3.54249	0.000396369	0.00277641
BDKRB2	7.13707	-1.81309	0.517442	-3.50395	0.000458404	0.00309848
RET	13.3653	-1.81421	0.430759	-4.21166	2.53499e-05	0.000357455
POU2AF1	11.5119	-1.81471	0.505914	-3.587	0.000334509	0.00244511
OVGP1	7.54175	-1.816	0.52579	-3.45384	0.000552659	0.00357957
SH3RF1	12.2932	-1.81605	0.520399	-3.48972	0.00048352	0.00322858
PDK3	9.10186	-1.81656	0.576991	-3.14833	0.00164205	0.00822968
PCSK5	24.9736	-1.81719	0.534861	-3.3975	0.000680047	0.00418831
DGKG	19.9186	-1.81727	0.499582	-3.63759	0.000275204	0.00211442
RCAN2	8.37937	-1.82195	0.558117	-3.26446	0.00109673	0.00600137
ATPAF1	11.0005	-1.82265	0.473954	-3.84563	0.000120245	0.00113449
ARMCX4	10.0722	-1.82348	0.519016	-3.51335	0.000442496	0.00301936
VPS8	17.4754	-1.8248	0.420263	-4.34203	1.41172e-05	0.000231801
UACA	6.90096	-1.82485	0.534262	-3.41565	0.000636296	0.00397566
MFAP5	14.9167	-1.825	0.48464	-3.76568	0.0001661	0.0014463
TLN2	22.6818	-1.8263	0.385675	-4.73534	2.18693e-06	5.68278e-05
NF1	29.4491	-1.82636	0.405198	-4.50732	6.56513e-06	0.000130903
ADAM9	15.3433	-1.83081	0.464933	-3.9378	8.22329e-05	0.000848275
DOK6	13.3418	-1.83159	0.520218	-3.52081	0.00043023	0.00296066
CHEK2	15.6929	-1.83189	0.368262	-4.97442	6.54432e-07	2.38706e-05
TBK1	8.25513	-1.83304	0.510103	-3.59347	0.000326304	0.00240072
LOC102156473	8.67692	-1.83555	0.511453	-3.5889	0.000332079	0.00243145
ARSE	8.40765	-1.83676	0.55831	-3.28986	0.00100238	0.00561511
TBCCD1	13.0595	-1.83743	0.563172	-3.26265	0.00110377	0.00603224
ZBTB18	12.1048	-1.83787	0.464081	-3.96023	7.48778e-05	0.000792638
BRINP1	9.25859	-1.83788	0.570721	-3.22028	0.00128068	0.00678957
USP37	19.4236	-1.83804	0.463985	-3.96143	7.45026e-05	0.000789959
DDX10	6.47686	-1.83828	0.593033	-3.0998	0.0019365	0.00934501
LOC488821	10.0628	-1.84136	0.541965	-3.39756	0.000679908	0.00418831
LIFR	17.2418	-1.84366	0.48391	-3.80992	0.000139014	0.00126732
SMO	10.1729	-1.84386	0.489422	-3.76742	0.000164945	0.00143818
BTBD7	17.0503	-1.84391	0.485883	-3.79497	0.000147664	0.00132319
N4BP2L2	10.9746	-1.84443	0.549357	-3.35743	0.000786706	0.00466201
MAMSTR	9.63693	-1.84554	0.52119	-3.54101	0.000398594	0.00278897
PTPRU	17.8263	-1.84605	0.421087	-4.38401	1.16514e-05	0.000201281
MON2	17.0687	-1.84723	0.433406	-4.26213	2.02489e-05	0.000302132
USP13	13.1169	-1.84828	0.555982	-3.32435	0.00088625	0.00511935
BTD	8.68797	-1.84878	0.582825	-3.1721	0.0015134	0.00771016
PIGR	13.0171	-1.85298	0.493704	-3.75322	0.000174575	0.00149666
DZANK1	12.2887	-1.85336	0.506278	-3.66076	0.000251472	0.0019791
ACSL5	12.8683	-1.85723	0.45511	-4.08084	4.48731e-05	0.000540278
SGOL2	7.77148	-1.85735	0.510434	-3.63876	0.000273952	0.00210728
ZFHX4	12.9674	-1.86163	0.51161	-3.63878	0.000273934	0.00210728
DPY19L1	7.64796	-1.86178	0.604502	-3.07985	0.00207106	0.00983467
SCN8A	27.266	-1.8621	0.465679	-3.99866	6.37012e-05	0.000707028
UCHL5	6.8156	-1.86335	0.579718	-3.21423	0.00130793	0.00689449
OPN3	7.78334	-1.86462	0.567231	-3.28724	0.00101174	0.00565599
SEC11A	7.80272	-1.86672	0.592812	-3.14892	0.00163875	0.00821633
SLC12A5	15.9177	-1.86866	0.473987	-3.94243	8.06617e-05	0.000837076
EIF2A	9.00216	-1.86981	0.541167	-3.45514	0.000550002	0.0035675
SLC4A1AP	12.3773	-1.87	0.58959	-3.17169	0.00151552	0.0077121
EPB41L4B	9.3198	-1.87068	0.525253	-3.56149	0.000368756	0.00263509
ATAD2	6.73529	-1.87268	0.558544	-3.35279	0.000800026	0.0047301
TLDC2	12.6024	-1.87316	0.510785	-3.66722	0.000245206	0.0019422
PHKB	12.0109	-1.87394	0.466881	-4.01375	5.97628e-05	0.000671384
PLRG1	6.5679	-1.87416	0.609797	-3.07341	0.00211629	0.00997929
HAUS5	7.18599	-1.87647	0.561624	-3.34114	0.000834345	0.00487176
CAMK2A	12.7327	-1.87721	0.524659	-3.57797	0.000346275	0.00250981
LOC484897	20.9992	-1.87967	0.353871	-5.31172	1.08592e-07	6.5158e-06
MKS1	13.4405	-1.8797	0.553062	-3.39871	0.000677054	0.00417426
PCNXL2	16.111	-1.87993	0.488593	-3.84765	0.000119259	0.0011289
GPR4	8.66449	-1.88	0.563081	-3.33878	0.000841463	0.00490446
TUB	21.0851	-1.88002	0.520149	-3.61438	0.000301067	0.00225744
FGF1	8.43636	-1.88064	0.571483	-3.29081	0.000998988	0.00560445
LOC102151246	7.44697	-1.88212	0.60559	-3.10791	0.00188413	0.00914174
ADGRL3	16.1533	-1.88295	0.424811	-4.43245	9.31696e-06	0.00016873
SLC1A2	11.4057	-1.88507	0.532612	-3.53929	0.000401199	0.0028034
KLHL31	7.7309	-1.88538	0.56032	-3.36482	0.000765923	0.00457627
IL18R1	8.25896	-1.88614	0.578806	-3.25868	0.00111932	0.00609147
LOC477944	6.55604	-1.8866	0.60741	-3.10598	0.00189649	0.0091879
IRAK3	10.7729	-1.88769	0.588695	-3.20656	0.0013433	0.00703069
ACACB	25.5044	-1.88801	0.448112	-4.21326	2.51709e-05	0.000355902
BPIFB1	8.2626	-1.88831	0.552421	-3.41824	0.000630281	0.00394929
HSD17B4	14.9717	-1.88933	0.478068	-3.95202	7.7494e-05	0.000813916
KCNIP4	6.95474	-1.88964	0.561688	-3.36422	0.000767602	0.00458044
WDR35	14.4626	-1.89039	0.59528	-3.17563	0.00149511	0.00763526
PAFAH2	10.9011	-1.89151	0.498475	-3.79459	0.000147889	0.00132475
SDHA	10.2918	-1.89345	0.456035	-4.15199	3.29594e-05	0.000432644
NUS1	7.70986	-1.89348	0.615818	-3.07475	0.00210682	0.00995152
SYTL5	14.7685	-1.89476	0.482446	-3.92741	8.58647e-05	0.000877687
KCNC4	7.8068	-1.89801	0.603605	-3.14445	0.00166399	0.00831867
DNAH2	27.5813	-1.89839	0.476716	-3.98221	6.82766e-05	0.000743766
ADAMTS17	13.7904	-1.89871	0.586982	-3.2347	0.00121772	0.00651591
CUL3	10.5434	-1.89959	0.496518	-3.82584	0.000130329	0.00121196
CYBB	9.55443	-1.90087	0.48024	-3.95815	7.5531e-05	0.000798572
TTL	18.7213	-1.90158	0.404171	-4.70489	2.54001e-06	6.29897e-05
STIM2	10.3375	-1.90171	0.517514	-3.6747	0.000238133	0.00189776
ZKSCAN2	9.98475	-1.90219	0.501067	-3.79627	0.000146891	0.00132017
RTCB	6.18134	-1.90431	0.569401	-3.34441	0.000824591	0.00483774
VPS33B	11.6081	-1.90457	0.461075	-4.13072	3.61634e-05	0.000462294
RECK	13.1871	-1.90559	0.421666	-4.51919	6.20752e-06	0.000125025
SLC25A37	7.73327	-1.90609	0.562651	-3.38769	0.000704838	0.00431019
DNAH10	40.2489	-1.90672	0.372272	-5.12183	3.02578e-07	1.36324e-05
ANLN	9.39277	-1.90845	0.545882	-3.49608	0.000472145	0.00317064
FAM114A2	9.35151	-1.9092	0.570099	-3.34888	0.000811388	0.00477762
UBXN8	8.678	-1.90953	0.575762	-3.31652	0.000911459	0.00523573
ZNF512	8.58529	-1.91029	0.560805	-3.40634	0.000658394	0.00409408
PRRG3	14.4582	-1.91837	0.45994	-4.17092	3.03369e-05	0.000408828
DCUN1D4	11.8228	-1.919	0.523913	-3.66282	0.000249451	0.00196798
KRT9	21.6006	-1.91977	0.493426	-3.89069	9.99616e-05	0.000984053
TRIM22	27.4636	-1.92297	0.362571	-5.30371	1.1347e-07	6.74586e-06
ZDHHC23	9.65121	-1.92311	0.506295	-3.79839	0.000145636	0.00131184
CACNA1G	14.4797	-1.92339	0.456566	-4.21274	2.52294e-05	0.000356371
ARHGAP19	19.1005	-1.92452	0.401439	-4.79406	1.63436e-06	4.59416e-05
ADCY1	9.10047	-1.92465	0.558275	-3.4475	0.000565806	0.00364214
CRY2	9.01794	-1.92468	0.578167	-3.32893	0.000871794	0.00504909
NAALADL2	12.7425	-1.92507	0.590021	-3.26272	0.00110349	0.00603198
WDHD1	7.28555	-1.92522	0.570018	-3.37747	0.000731563	0.00442373
ZNF514	8.4444	-1.92531	0.614753	-3.13185	0.00173708	0.00859997
LOC482510	5.61898	-1.92665	0.615484	-3.1303	0.00174626	0.00863153
FAM178B	10.8399	-1.9295	0.576188	-3.34874	0.000811806	0.00477899
USP43	5.87697	-1.93106	0.597652	-3.23107	0.00123328	0.00658285
PGM2	13.6622	-1.93362	0.517131	-3.73913	0.000184658	0.00156366
SLC39A14	22.8551	-1.93612	0.453719	-4.26722	1.97927e-05	0.000298337
UNC13B	38.4247	-1.93746	0.379549	-5.10464	3.31431e-07	1.45274e-05
LRP4	24.1279	-1.93753	0.453865	-4.26896	1.96383e-05	0.000296729
CTDSPL	9.54146	-1.93838	0.502127	-3.86034	0.00011323	0.00108695
LAG3	9.01625	-1.93961	0.605525	-3.20318	0.00135918	0.00710098
PDLIM4	6.62885	-1.94062	0.579089	-3.35116	0.000804724	0.00475136
IL12RB1	9.66487	-1.94076	0.517851	-3.74772	0.000178446	0.00152002
BACH2	16.2417	-1.94121	0.445865	-4.35381	1.33793e-05	0.000223083
SGK3	8.83568	-1.94426	0.55728	-3.48883	0.000485137	0.00323687
SLC2A13	9.66404	-1.94654	0.523289	-3.71982	0.000199366	0.00165835
WDR63	11.1054	-1.94727	0.610233	-3.19104	0.00141763	0.00733668
PMVK	9.65936	-1.94887	0.505903	-3.85227	0.00011703	0.00111474
HELQ	7.57168	-1.94973	0.580665	-3.35775	0.00078579	0.00465871
CACNA1D	25.907	-1.95014	0.459416	-4.24483	2.18759e-05	0.000318902
ME3	11.0375	-1.95169	0.538297	-3.62567	0.00028821	0.00218319
RTBDN	5.73856	-1.953	0.619894	-3.15054	0.00162967	0.00818348
DEPDC5	23.0186	-1.9531	0.410957	-4.75257	2.00845e-06	5.33269e-05
ZNF165	6.25546	-1.95708	0.618327	-3.16513	0.00155015	0.00785006
RRAS2	6.77189	-1.9576	0.56917	-3.43939	0.00058303	0.0037276
ADGRF4	6.16782	-1.9577	0.56245	-3.48067	0.000500166	0.00331576
BAHD1	15.2306	-1.95827	0.48781	-4.01441	5.95951e-05	0.000670082
SCAI	19.1651	-1.95829	0.456133	-4.29323	1.76093e-05	0.000273346
ATP10B	18.4994	-1.95899	0.387547	-5.05485	4.30728e-07	1.73776e-05
TMEM251	9.89092	-1.95912	0.579492	-3.38075	0.000722877	0.00438731
DCLK2	15.4787	-1.95932	0.533907	-3.66978	0.000242762	0.00192638
TOP3A	8.36153	-1.9597	0.589804	-3.32263	0.000891745	0.00514534
MLH3	7.18923	-1.96098	0.551589	-3.55514	0.000377777	0.00268619
CACNG8	6.48126	-1.96211	0.578135	-3.39386	0.000689161	0.00423435
NR1H4	7.09845	-1.96263	0.55002	-3.56828	0.000359333	0.00258198
LRRC8C	26.9174	-1.96302	0.438595	-4.47571	7.61572e-06	0.000146323
PRKCQ	17.0431	-1.9667	0.361275	-5.44378	5.2163e-08	3.86529e-06
LOC100683488	6.8228	-1.96849	0.597978	-3.2919	0.000995121	0.0055921
TLL1	10.7338	-1.9687	0.567908	-3.46658	0.000527131	0.00345164
USP4	13.6868	-1.96893	0.446248	-4.4122	1.02328e-05	0.000181626
LOC102155198	8.52605	-1.97064	0.560938	-3.51311	0.000442889	0.00302045
EMR4	7.9999	-1.9719	0.557118	-3.53947	0.000400925	0.00280225
GDA	11.0904	-1.97202	0.548061	-3.59817	0.000320466	0.00236692
SLC51A	8.28581	-1.97316	0.501691	-3.93301	8.38884e-05	0.000860547
SLC52A3	8.46932	-1.9739	0.547081	-3.60806	0.000308498	0.00230048
CHST12	21.1436	-1.97515	0.39919	-4.94788	7.50254e-07	2.61135e-05
FNDC5	6.36154	-1.97609	0.640278	-3.0863	0.00202661	0.00967487
DRAM1	15.9697	-1.97616	0.613957	-3.21872	0.00128763	0.00681385
DYNC2H1	25.2179	-1.97827	0.428046	-4.62163	3.80736e-06	8.72117e-05
LMO2	5.80582	-1.97938	0.598758	-3.30581	0.000947024	0.00538737
RYR1	42.2877	-1.9796	0.355398	-5.57008	2.54625e-08	2.3268e-06
PRPF4	8.33854	-1.9805	0.50818	-3.89725	9.72902e-05	0.000965473
LOC106559778	11.127	-1.98226	0.540726	-3.66593	0.000246443	0.00194961
FERMT1	9.03537	-1.98279	0.621008	-3.19286	0.00140873	0.00730376
TEX38	5.64262	-1.98287	0.596546	-3.32392	0.000887631	0.00512618
HS3ST1	5.21119	-1.98341	0.618182	-3.20845	0.00133452	0.00700039
E2F1	13.1321	-1.98423	0.498496	-3.98043	6.87896e-05	0.000745898
DRAM2	6.07984	-1.9849	0.588077	-3.37523	0.000737532	0.00444392
SPOCK1	8.5215	-1.98586	0.634696	-3.12884	0.00175497	0.0086696
NLN	11.3713	-1.98715	0.51433	-3.86357	0.000111742	0.00107707
SPATA2	10.1745	-1.988	0.572896	-3.47009	0.000520286	0.00341587
REEP1	8.31265	-1.98848	0.539948	-3.68273	0.00023075	0.00185094
EML1	6.5217	-1.98989	0.629294	-3.1621	0.00156634	0.00791929
CA5B	7.91603	-1.98997	0.610633	-3.25887	0.00111858	0.00608882
ZNF398	5.31891	-1.99078	0.613475	-3.24509	0.00117413	0.00632852
NPHP4	14.669	-1.99198	0.540121	-3.68803	0.000225996	0.00182015
TRPM4	19.2551	-1.99252	0.452999	-4.39851	1.08998e-05	0.000191119
SOAT1	31.3285	-1.99641	0.46257	-4.31591	1.58947e-05	0.000252928
CELF6	9.35205	-1.99665	0.543363	-3.67462	0.000238201	0.00189776
PHF5A	4.89504	-1.99748	0.639528	-3.12336	0.00178798	0.00879737
VSTM4	5.51262	-1.99991	0.632572	-3.16156	0.00156929	0.00792643
GPC2	15.1661	-2.00119	0.515062	-3.88534	0.000102188	0.00100064
PPM1A	8.1206	-2.00365	0.575647	-3.48069	0.000500128	0.00331576
CDK14	8.26824	-2.00512	0.603299	-3.32359	0.000888655	0.00513095
STAT2	18.0671	-2.00635	0.357609	-5.61047	2.01784e-08	2.03048e-06
THBS3	8.24245	-2.00756	0.618381	-3.24648	0.0011684	0.00630681
ERLIN1	11.4442	-2.00933	0.527244	-3.811	0.000138405	0.00126388
CEP78	5.03169	-2.01103	0.625523	-3.21495	0.00130466	0.00688284
LOC476879	12.6478	-2.01247	0.582522	-3.45475	0.000550806	0.00357088
LINS1	7.50527	-2.01356	0.633644	-3.17775	0.00148422	0.00759616
MARK1	11.8876	-2.01399	0.489651	-4.11311	3.9037e-05	0.000489116
FAM46C	7.62481	-2.01457	0.595108	-3.38523	0.000711196	0.00433283
ANKRD28	21.5675	-2.01493	0.504068	-3.99734	6.40592e-05	0.000710088
PLA1A	8.38834	-2.01606	0.561006	-3.59364	0.000326085	0.0023998
SLC22A8	5.77242	-2.01642	0.646232	-3.12027	0.00180686	0.00886241
CNTN4	7.4408	-2.01703	0.612408	-3.29361	0.000989103	0.00556481
MOV10L1	9.06641	-2.01785	0.624805	-3.22957	0.00123975	0.00660749
CAMTA1	14.341	-2.01843	0.508567	-3.96886	7.22179e-05	0.000770473
LOC102156662	8.34451	-2.01853	0.570978	-3.53521	0.000407448	0.00283558
CYTIP	18.3464	-2.0187	0.463709	-4.35338	1.34054e-05	0.000223374
PSMB9	5.69726	-2.01875	0.625743	-3.22616	0.00125463	0.00667753
SLC19A3	7.71218	-2.0189	0.537787	-3.75409	0.000173969	0.0014932
PTPRT	15.6272	-2.02148	0.606545	-3.33277	0.000859847	0.00499632
PCCB	12.1422	-2.02253	0.533848	-3.78859	0.000151505	0.00134974
IFNLR1	6.31067	-2.02333	0.553739	-3.65394	0.000258246	0.00201584
ECT2	6.95543	-2.02365	0.656259	-3.08361	0.00204503	0.00974509
RCC1	15.5192	-2.02384	0.471981	-4.28797	1.80317e-05	0.000278066
ZNF473	6.8862	-2.02601	0.566736	-3.57487	0.000350405	0.0025369
HPCAL4	9.13561	-2.02619	0.621245	-3.26151	0.00110822	0.00604892
PCTP	6.92726	-2.0266	0.608058	-3.33291	0.000859427	0.00499632
ADCK1	8.22803	-2.02684	0.571561	-3.54615	0.000390906	0.00274857
XPNPEP3	6.94123	-2.02749	0.611383	-3.31624	0.000912372	0.00523748
NUP205	19.2859	-2.02888	0.38157	-5.3172	1.05378e-07	6.45776e-06
ZFYVE26	41.2223	-2.02891	0.379119	-5.35165	8.71557e-08	5.56527e-06
FITM2	7.62762	-2.02996	0.574149	-3.53561	0.000406838	0.00283362
ZFP14	10.7464	-2.03048	0.510094	-3.9806	6.87408e-05	0.000745682
LOC106557913	8.36901	-2.0311	0.520975	-3.89866	9.67284e-05	0.000961743
ACSS3	7.38547	-2.03455	0.571111	-3.56245	0.00036741	0.0026262
GALC	13.1082	-2.03468	0.484854	-4.19648	2.71094e-05	0.00037571
STXBP5L	9.2512	-2.03479	0.582724	-3.49186	0.000479675	0.00320622
OSGEP	6.29471	-2.03526	0.588572	-3.45796	0.000544278	0.00354281
POLE	16.5335	-2.03563	0.518501	-3.92599	8.63732e-05	0.00087989
KLHL5	10.1939	-2.0369	0.547347	-3.72141	0.000198116	0.00165061
ZDHHC14	13.6258	-2.03824	0.510937	-3.98922	6.62896e-05	0.000727137
DNAH9	21.862	-2.03993	0.396633	-5.14311	2.7023e-07	1.25376e-05
CENPT	6.55248	-2.04018	0.584113	-3.49278	0.000478019	0.003199
MRPL10	12.4962	-2.04041	0.486891	-4.19069	2.78103e-05	0.000383166
IRAK4	8.18939	-2.04076	0.638973	-3.19381	0.00140409	0.00728411
C5H11orf52	5.83289	-2.04256	0.644222	-3.17058	0.00152136	0.00774029
UFC1	9.42772	-2.04258	0.495445	-4.12273	3.74412e-05	0.000475106
CDYL	10.3171	-2.04269	0.637448	-3.20449	0.00135303	0.00707455
HOMER2	7.30044	-2.04326	0.629916	-3.2437	0.00117989	0.00635163
HHAT	9.21025	-2.04339	0.599879	-3.40633	0.000658416	0.00409408
LOC102156304	11.3188	-2.04355	0.627773	-3.25523	0.00113301	0.00615045
CLN8	5.27486	-2.04368	0.624341	-3.27334	0.00106286	0.00588027
TMEM246	11.6697	-2.04377	0.503593	-4.05838	4.9415e-05	0.000582994
NMBR	4.98394	-2.04463	0.663665	-3.08082	0.00206432	0.00981351
SLC23A2	20.2343	-2.04494	0.42372	-4.82615	1.39199e-06	4.15205e-05
INHBC	8.58475	-2.04566	0.595361	-3.43601	0.000590355	0.00375979
DHTKD1	11.2801	-2.04843	0.545099	-3.75791	0.000171339	0.00147601
CAMK1G	6.31243	-2.04875	0.65284	-3.13821	0.00169984	0.0084554
PAQR8	10.9888	-2.05033	0.564226	-3.63388	0.000279187	0.00213572
JMJD6	11.7422	-2.05115	0.507312	-4.04317	5.27327e-05	0.000612083
LOC487172	9.35207	-2.05189	0.648405	-3.16453	0.00155336	0.00786442
PTAR1	22.0481	-2.05192	0.363379	-5.64677	1.63486e-08	1.79148e-06
NAA30	8.77237	-2.05486	0.624904	-3.28828	0.00100803	0.0056389
EFR3B	7.8746	-2.05528	0.613647	-3.34928	0.000810222	0.00477402
C5AR1	8.95571	-2.0563	0.529301	-3.88494	0.000102356	0.0010019
MYB	8.95172	-2.0564	0.660021	-3.11566	0.00183532	0.008957
FASTKD1	7.50039	-2.05918	0.619092	-3.32613	0.000880618	0.00509023
PROM1	11.5374	-2.0592	0.617272	-3.33597	0.000850029	0.00494769
LOC106559500	8.36168	-2.06097	0.625975	-3.29241	0.000993309	0.00558434
MIPEP	12.4261	-2.06099	0.545116	-3.78082	0.000156312	0.00138035
ALG8	13.3493	-2.06158	0.636855	-3.23713	0.0012074	0.00646874
AOX4	12.5173	-2.0621	0.571743	-3.60668	0.000310135	0.00230936
TRIM21	7.02183	-2.06439	0.640286	-3.22417	0.0012634	0.00671681
ZNF169	7.653	-2.06512	0.630569	-3.27501	0.00105659	0.0058572
BTN1A1	8.31571	-2.0657	0.613732	-3.3658	0.00076323	0.00456473
ALS2	17.7404	-2.06622	0.451171	-4.57967	4.65704e-06	0.000101377
GJC3	10.258	-2.06933	0.515409	-4.01493	5.9464e-05	0.000670064
MX1	8.26251	-2.06954	0.593871	-3.48483	0.000492456	0.00327641
PVRL3	11.9835	-2.06985	0.572882	-3.61304	0.000302625	0.00226583
UTP15	8.30175	-2.07125	0.618129	-3.35084	0.000805681	0.00475484
FAM183A	16.4655	-2.07261	0.42358	-4.89308	9.92692e-07	3.205e-05
SPAG5	15.0451	-2.07284	0.441236	-4.69781	2.62965e-06	6.43382e-05
SMAD9	8.43968	-2.07313	0.598349	-3.46476	0.000530711	0.00346934
TK2	6.93572	-2.07471	0.674364	-3.07654	0.00209421	0.00990459
SCUBE1	8.06438	-2.07518	0.640305	-3.24092	0.00119145	0.00639655
GORAB	8.63164	-2.07726	0.619221	-3.35464	0.000794688	0.00470284
LOC102155229	7.38379	-2.07747	0.645407	-3.21885	0.00128707	0.00681368
MTFP1	5.72682	-2.07838	0.638806	-3.25355	0.00113974	0.0061792
DTL	12.0597	-2.07852	0.54657	-3.80284	0.000143045	0.00129481
SMOX	10.7163	-2.08039	0.574643	-3.62032	0.000294239	0.0022204
RRAGD	10.2242	-2.08121	0.482048	-4.31744	1.57848e-05	0.000251827
B4GALT3	7.80917	-2.08133	0.556884	-3.73745	0.000185897	0.00157044
LOC102155999	8.05456	-2.08231	0.568319	-3.66398	0.000248329	0.00196153
LOC102155349	10.6958	-2.08321	0.500408	-4.16302	3.14063e-05	0.000418198
ADCK4	10.5047	-2.08429	0.56985	-3.65761	0.000254576	0.00199449
IPO8	14.8167	-2.08436	0.491286	-4.24266	2.20883e-05	0.000321275
ZNF697	5.44987	-2.08437	0.635758	-3.27856	0.00104339	0.00579783
NRXN2	8.21041	-2.08462	0.647292	-3.22052	0.00127957	0.00678511
LOC106558791	6.46365	-2.08872	0.619318	-3.37262	0.000744559	0.00447479
ADAMTSL1	13.3594	-2.08959	0.470242	-4.44364	8.8449e-06	0.000162571
ATP13A3	15.0401	-2.09098	0.532616	-3.92586	8.64205e-05	0.00087989
TMEM170A	6.75219	-2.09119	0.652723	-3.2038	0.00135626	0.00708999
ABCF3	15.1825	-2.09154	0.484219	-4.31941	1.56444e-05	0.000250041
RHBDL3	8.64753	-2.09255	0.543925	-3.84713	0.000119508	0.00113036
USP21	9.47268	-2.09303	0.625613	-3.34557	0.000821132	0.00481963
LOC106558671	8.74897	-2.09312	0.613175	-3.41357	0.000641172	0.00399936
FAM110A	13.5204	-2.09408	0.56464	-3.70869	0.000208332	0.00171255
ITGA8	14.4321	-2.09417	0.504242	-4.15311	3.27991e-05	0.000431444
CAMKV	5.25782	-2.09522	0.671013	-3.12247	0.00179343	0.00881834
CDR2	6.45832	-2.09651	0.654138	-3.205	0.00135061	0.00706473
PLEKHA8	6.85919	-2.09718	0.627243	-3.34349	0.000827312	0.00484373
BPGM	8.33212	-2.09727	0.527054	-3.97924	6.91358e-05	0.000748397
DCLK1	17.678	-2.09769	0.543207	-3.86168	0.00011261	0.0010818
KRBA1	14.0154	-2.0998	0.507881	-4.13443	3.55841e-05	0.000456921
SATB1	11.9427	-2.10088	0.592515	-3.5457	0.000391572	0.00275175
ATP6V1A	19.73	-2.10092	0.524217	-4.00774	6.13036e-05	0.00068352
ZNF793	7.6036	-2.10116	0.530937	-3.95746	7.57525e-05	0.00080026
LOC106559360	7.09147	-2.10188	0.627696	-3.34856	0.000812314	0.00478089
C9H17orf75	5.04263	-2.10591	0.684425	-3.0769	0.00209167	0.00989982
LRRC28	6.14024	-2.10613	0.677443	-3.10894	0.00187758	0.00912193
LOC102151812	21.0667	-2.10687	0.459707	-4.58307	4.58207e-06	0.000100421
SLC36A4	6.35301	-2.10749	0.616072	-3.42085	0.000624264	0.00392037
IQCE	9.15185	-2.10836	0.511281	-4.12368	3.72863e-05	0.000474071
ZNF18	6.13726	-2.11045	0.611849	-3.4493	0.000562036	0.00362464
AASDH	12.3831	-2.11123	0.448676	-4.70546	2.53299e-06	6.29257e-05
MTCH2	9.21116	-2.11188	0.573028	-3.68547	0.000228282	0.0018333
NOL9	12.5725	-2.11244	0.529449	-3.98988	6.61078e-05	0.000727044
LOC102152719	7.28985	-2.11253	0.609788	-3.46437	0.00053148	0.00347261
KLRG1	13.7663	-2.11302	0.517194	-4.08555	4.39727e-05	0.000532955
XRCC5	9.1442	-2.11342	0.522664	-4.04357	5.26441e-05	0.000611329
F8	10.6192	-2.1137	0.598362	-3.53247	0.000411694	0.00285667
SSPO	13.5564	-2.11413	0.481613	-4.3897	1.13509e-05	0.000197409
ZNF341	12.269	-2.11446	0.502185	-4.21053	2.54778e-05	0.000358481
LOC102152013	5.61714	-2.11692	0.68883	-3.07321	0.00211772	0.00997929
PHLPP2	8.76237	-2.11732	0.590731	-3.58423	0.000338071	0.00246486
NGDN	9.0382	-2.11753	0.587844	-3.6022	0.000315535	0.00234148
KCNE3	13.848	-2.11778	0.512896	-4.12907	3.6424e-05	0.000465165
GTF2IRD1	7.79643	-2.11875	0.595892	-3.55559	0.000377133	0.00268235
LDB2	5.62485	-2.11982	0.651743	-3.25254	0.00114377	0.00619848
LOC106559453	67.6465	-2.1199	0.491219	-4.31558	1.59187e-05	0.000253026
CPED1	12.223	-2.12054	0.533939	-3.97151	7.14189e-05	0.000764155
DSCAML1	9.79697	-2.12167	0.634687	-3.34285	0.000829213	0.00485055
PCED1B	16.8373	-2.12192	0.438963	-4.83394	1.33855e-06	4.02515e-05
NSMCE2	6.78676	-2.12473	0.630758	-3.36854	0.000755683	0.00452587
NDUFA9	4.74265	-2.12488	0.685973	-3.09761	0.00195085	0.0094002
LOC102154832	5.53385	-2.12553	0.602124	-3.53005	0.00041548	0.00287831
SLC25A27	10.9096	-2.12554	0.688046	-3.08924	0.00200668	0.00960126
GLIS3	14.7074	-2.12877	0.463836	-4.58949	4.44335e-06	9.84656e-05
MCF2L2	12.5607	-2.12951	0.573835	-3.71101	0.000206433	0.0017018
LOC484867	16.7511	-2.13032	0.543226	-3.92161	8.79587e-05	0.00089169
UNG	8.8385	-2.13051	0.601233	-3.54357	0.000394748	0.00276955
CENPA	6.85003	-2.13163	0.600137	-3.5519	0.000382455	0.00270651
TRMT12	7.079	-2.1322	0.573414	-3.71843	0.000200468	0.00166431
PXMP4	6.7131	-2.13224	0.549209	-3.88237	0.000103443	0.00101036
MIS12	6.34644	-2.13324	0.657639	-3.24379	0.00117952	0.00635093
PEX11A	9.90672	-2.13494	0.653134	-3.26877	0.00108018	0.00594103
MEIS3	6.00529	-2.13761	0.651033	-3.28341	0.0010256	0.00571616
SHANK2	12.7055	-2.13799	0.530041	-4.03364	5.49204e-05	0.000630402
CPNE7	5.63769	-2.1405	0.656447	-3.26073	0.00111127	0.00606169
LOC102151982	13.5381	-2.14166	0.4778	-4.48234	7.38297e-06	0.000142852
FAM186B	12.6638	-2.142	0.545547	-3.92634	8.62468e-05	0.00087989
PRIMPOL	11.4614	-2.14316	0.558684	-3.83609	0.000125007	0.00117441
TTC7B	13.4018	-2.14561	0.486718	-4.40833	1.04171e-05	0.000184518
SMG8	6.76799	-2.14715	0.638467	-3.36298	0.000771056	0.00459559
ZNF500	5.88244	-2.14829	0.628421	-3.41855	0.000629568	0.00394697
WDR62	7.46843	-2.14835	0.685023	-3.13617	0.0017117	0.00850457
OTOF	15.7682	-2.14857	0.564469	-3.80636	0.00014103	0.00128151
AOC3	14.1314	-2.15045	0.45715	-4.70403	2.55072e-06	6.30321e-05
RTKN2	16.8805	-2.15052	0.522431	-4.11638	3.84869e-05	0.000484335
CNKSR3	8.48367	-2.15264	0.576267	-3.73549	0.000187352	0.00157976
ARFGEF3	20.4963	-2.1535	0.505176	-4.26288	2.01813e-05	0.000301935
MAPK10	12.2931	-2.15355	0.550004	-3.91551	9.02133e-05	0.000909909
TRIM25	6.58576	-2.1536	0.628471	-3.42673	0.000610894	0.00386173
LTV1	6.54892	-2.15504	0.582314	-3.70082	0.000214902	0.00175682
PDE4D	29.0596	-2.15514	0.45848	-4.70063	2.59357e-06	6.36965e-05
SPRED3	14.9067	-2.15582	0.382501	-5.63611	1.73934e-08	1.8285e-06
SYTL4	7.55948	-2.15786	0.617342	-3.4954	0.000473347	0.00317789
NDUFS3	6.90677	-2.15807	0.675409	-3.1952	0.00139733	0.00725777
LOC486524	5.13482	-2.15862	0.69162	-3.12111	0.00180173	0.00884484
BTG4	5.79391	-2.16022	0.680222	-3.17576	0.00149447	0.0076335
WNT9A	9.10408	-2.16252	0.608724	-3.55255	0.000381517	0.00270313
P2RY2	15.672	-2.16439	0.408259	-5.30152	1.1484e-07	6.75095e-06
AMOT	8.94981	-2.16664	0.576039	-3.76127	0.000169054	0.00146463
LOC488852	8.39832	-2.16701	0.55833	-3.88123	0.000103929	0.00101384
STAB2	13.2645	-2.16703	0.501495	-4.32113	1.55231e-05	0.000248726
TMEM241	10.0932	-2.16722	0.575624	-3.76499	0.000166553	0.00144878
SMYD4	9.71737	-2.16951	0.604908	-3.5865	0.00033514	0.00244736
MYCBPAP	6.38517	-2.17378	0.621251	-3.49904	0.000466936	0.00314301
LOC102154187	9.54899	-2.17446	0.639766	-3.39883	0.000676742	0.00417391
SOCS4	6.99174	-2.17554	0.590319	-3.68537	0.00022837	0.0018333
ZNF300	7.62073	-2.17753	0.59193	-3.67871	0.00023442	0.00187726
LOC106557903	8.95209	-2.17958	0.663259	-3.28617	0.00101559	0.00566896
IFT81	6.83205	-2.17965	0.628769	-3.46654	0.000527202	0.00345164
FASTKD2	4.52395	-2.18153	0.682744	-3.19525	0.00139712	0.00725777
BST1	8.08315	-2.18236	0.583524	-3.73997	0.000184044	0.00155898
KANSL3	23.0987	-2.18266	0.399292	-5.46633	4.5945e-08	3.52827e-06
ACAN	6.6596	-2.18466	0.600052	-3.64079	0.000271806	0.00209569
STRIP2	17.7323	-2.18524	0.599935	-3.64246	0.000270042	0.00208464
ZNF280D	9.38286	-2.18735	0.612632	-3.57042	0.000356406	0.00256741
IKBKAP	17.6859	-2.18743	0.470124	-4.65287	3.27347e-06	7.72401e-05
VDAC1	8.33299	-2.19278	0.551803	-3.97385	7.07212e-05	0.000759834
LOC106559703	11.1932	-2.19284	0.587729	-3.73104	0.000190692	0.00159957
SUOX	7.23874	-2.19313	0.615919	-3.56074	0.000369812	0.00263972
IDH1	7.07159	-2.19399	0.633172	-3.46508	0.000530078	0.00346608
TRIM68	8.22623	-2.19444	0.638638	-3.43612	0.000590112	0.00375977
CLSPN	10.3219	-2.19479	0.569103	-3.85659	0.000114981	0.00109927
CTLA4	6.665	-2.19551	0.699052	-3.14069	0.00168548	0.0084001
ENOX2	8.62391	-2.19607	0.54675	-4.0166	5.90448e-05	0.000666211
FAM189A1	4.63836	-2.19613	0.699664	-3.13883	0.00169624	0.00844235
CIART	10.9998	-2.19697	0.598853	-3.66862	0.000243859	0.00193355
EGFLAM	10.8998	-2.19764	0.581842	-3.77704	0.000158701	0.00139883
NR2E1	6.43563	-2.19774	0.632934	-3.47231	0.000515999	0.00339464
TBXAS1	8.28511	-2.19826	0.524934	-4.18769	2.81809e-05	0.000387034
DDX60	20.0417	-2.19828	0.479623	-4.58335	4.57576e-06	0.000100421
ANO3	16.1643	-2.19835	0.466427	-4.71316	2.43908e-06	6.11626e-05
WNT2	7.98461	-2.19896	0.641414	-3.4283	0.000607369	0.0038432
RIMS2	8.94045	-2.19949	0.543845	-4.04433	5.24727e-05	0.000609901
CSAD	6.36152	-2.1997	0.687005	-3.20187	0.00136538	0.00712838
ENY2	7.12947	-2.19978	0.690746	-3.18464	0.00144932	0.00746334
METTL18	5.75638	-2.20166	0.678147	-3.24659	0.00116798	0.00630589
ACCS	8.34021	-2.20205	0.63648	-3.45973	0.000540709	0.00352224
RIMBP2	12.2277	-2.20252	0.537905	-4.09463	4.2285e-05	0.000517369
NPR2	15.8091	-2.20374	0.51403	-4.28719	1.80951e-05	0.000278712
CCR3	6.12586	-2.21102	0.64412	-3.43263	0.000597764	0.0037929
AFF3	12.8284	-2.21207	0.582094	-3.80019	0.000144587	0.00130466
PROS1	6.48579	-2.21553	0.704737	-3.14377	0.00166784	0.00832988
POC5	6.93744	-2.2158	0.672445	-3.29514	0.00098372	0.00554353
CHUK	8.68136	-2.21878	0.679359	-3.26599	0.00109084	0.00598179
MYH6	13.045	-2.22176	0.557429	-3.98574	6.72707e-05	0.00073622
TTBK2	20.5883	-2.22233	0.407607	-5.45215	4.97652e-08	3.75465e-06
CDC20B	7.76239	-2.22275	0.636339	-3.49302	0.000477582	0.00319829
CUX2	13.5924	-2.2232	0.536809	-4.1415	3.45041e-05	0.000445932
THAP8	7.95972	-2.22472	0.634935	-3.50385	0.00045858	0.00309886
MCHR1	8.02419	-2.22504	0.65943	-3.37419	0.000740337	0.0044546
GARNL3	6.83804	-2.22522	0.716554	-3.10544	0.00189995	0.00919952
SLC41A3	9.16935	-2.22694	0.590389	-3.77199	0.000161951	0.00142215
LOC100685118	27.3349	-2.22805	0.552663	-4.03149	5.54254e-05	0.000634741
PPCS	5.24349	-2.22946	0.702289	-3.17456	0.00150062	0.00765737
LRRC16A	21.726	-2.23169	0.490209	-4.55254	5.3003e-06	0.000111548
NPEPPS	10.1906	-2.23249	0.543973	-4.10404	4.05994e-05	0.000504294
FAM217B	8.20302	-2.23309	0.633681	-3.52399	0.000425093	0.00293233
TMEM33	10.6733	-2.23501	0.60551	-3.69111	0.000223275	0.00180613
TTF1	8.17451	-2.23549	0.567021	-3.94252	8.06283e-05	0.000837065
LOC475754	21.787	-2.23609	0.608445	-3.67509	0.000237761	0.00189646
CARS	9.06517	-2.23693	0.60509	-3.69685	0.000218289	0.00177745
TRIM16	9.00026	-2.23786	0.545595	-4.10169	4.10135e-05	0.000507488
SCN2B	8.42183	-2.23968	0.659818	-3.39439	0.000687825	0.00422875
CPAMD8	10.2342	-2.24019	0.594007	-3.77132	0.000162387	0.00142452
PSD2	13.617	-2.24216	0.485645	-4.61688	3.89559e-06	8.86049e-05
TMEM136	7.642	-2.24306	0.645824	-3.47317	0.00051435	0.00338808
GRAP	4.51635	-2.24569	0.725537	-3.09521	0.00196676	0.00946278
LOC102153310	6.12785	-2.24613	0.701426	-3.20223	0.00136369	0.00712309
ZNF200	7.19286	-2.24662	0.575238	-3.90554	9.40152e-05	0.000940188
ATP8B4	16.3448	-2.24951	0.487	-4.61913	3.85359e-06	8.79285e-05
POPDC2	9.47065	-2.2506	0.65257	-3.44882	0.000563037	0.00362838
HSPH1	9.68742	-2.25061	0.522811	-4.30483	1.67112e-05	0.000263356
TMTC1	22.367	-2.25082	0.451695	-4.98305	6.25912e-07	2.31901e-05
TIGD6	14.5642	-2.25095	0.464196	-4.84913	1.24004e-06	3.79961e-05
FAR1	13.6567	-2.25122	0.494998	-4.54793	5.41754e-06	0.000113166
TBCEL	16.6316	-2.25221	0.515248	-4.37111	1.23614e-05	0.000209488
LHFPL4	4.86192	-2.25305	0.71816	-3.13725	0.00170539	0.00847971
LOC102152522	7.57654	-2.25333	0.596936	-3.77482	0.000160123	0.00140753
ETV7	5.73075	-2.25507	0.713027	-3.16267	0.0015633	0.00790702
POU2F2	5.92907	-2.25714	0.654292	-3.44975	0.000561111	0.00362086
COL11A2	23.3762	-2.2587	0.42566	-5.30635	1.11845e-07	6.67996e-06
LOC102151393	7.91714	-2.25906	0.73118	-3.08961	0.00200417	0.00959361
KRBA2	10.6462	-2.26027	0.588111	-3.84328	0.000121402	0.00114458
B3GNT2	8.13637	-2.26046	0.58259	-3.88002	0.000104449	0.00101776
EPHB1	10.2633	-2.26116	0.503032	-4.49507	6.95455e-06	0.000137082
MDM1	10.7464	-2.26316	0.516556	-4.38124	1.18008e-05	0.000202643
PSMD12	6.69074	-2.26317	0.638846	-3.54259	0.000396223	0.00277614
DDX31	10.4308	-2.26538	0.56898	-3.98148	6.84866e-05	0.000744485
GTDC1	15.5103	-2.26631	0.521449	-4.34618	1.38529e-05	0.000228768
PEX5L	5.7352	-2.26868	0.659747	-3.4387	0.00058451	0.00373511
MCM2	8.09483	-2.26999	0.560921	-4.0469	5.19002e-05	0.000605136
P2RX6	6.71444	-2.27017	0.695001	-3.26643	0.00108911	0.00597869
NR6A1	15.3136	-2.27054	0.460858	-4.92676	8.36023e-07	2.81131e-05
CECR5	5.48125	-2.27106	0.630976	-3.59929	0.000319092	0.00236313
LOC102153124	8.56927	-2.27193	0.697778	-3.25595	0.00113016	0.0061385
CAPN3	12.5803	-2.27278	0.547285	-4.15283	3.28383e-05	0.000431519
GALNT5	9.46953	-2.27284	0.471436	-4.8211	1.42769e-06	4.20999e-05
UBIAD1	4.73959	-2.27597	0.73229	-3.10802	0.00188345	0.00914013
LMBR1L	19.7121	-2.27746	0.430752	-5.28716	1.24228e-07	7.09198e-06
EVI5	11.355	-2.27913	0.474979	-4.79838	1.59953e-06	4.55036e-05
FAXC	15.2546	-2.2792	0.508636	-4.48099	7.42959e-06	0.000143493
KIF16B	23.8935	-2.28057	0.499075	-4.56959	4.88687e-06	0.000105316
ATP6V0A2	16.179	-2.2814	0.444565	-5.13175	2.87063e-07	1.31161e-05
STX12	8.98374	-2.28214	0.552836	-4.12805	3.65853e-05	0.000466535
ANKS6	11.8164	-2.28271	0.600901	-3.79882	0.000145389	0.00131027
THNSL1	10.352	-2.28281	0.508259	-4.49143	7.07452e-06	0.000138812
CFAP53	11.9035	-2.28332	0.603684	-3.78231	0.000155383	0.00137426
MECOM	9.46685	-2.28414	0.561926	-4.06485	4.80636e-05	0.000570171
L3MBTL1	6.85114	-2.28453	0.557263	-4.09955	4.1396e-05	0.000510999
ADAMTS3	9.06198	-2.28474	0.578241	-3.95119	7.77647e-05	0.000815851
TRMT13	5.32867	-2.28733	0.707938	-3.23097	0.0012337	0.00658372
TLR3	7.33436	-2.28745	0.559318	-4.08972	4.31901e-05	0.00052661
CORO2B	6.90551	-2.29017	0.637441	-3.59276	0.000327194	0.00240522
PSMB5	12.6717	-2.29209	0.524722	-4.36821	1.25271e-05	0.00021174
CHD1L	9.43572	-2.29459	0.570106	-4.02484	5.70141e-05	0.000648231
CLHC1	6.37352	-2.29505	0.582012	-3.9433	8.03692e-05	0.000835717
EXD1	15.8214	-2.29609	0.517185	-4.43958	9.01336e-06	0.000164848
SYNJ2BP	7.13102	-2.29663	0.665648	-3.45022	0.000560121	0.0036177
OTUD3	20.5352	-2.29726	0.434157	-5.29131	1.21442e-07	6.99828e-06
LOC100855640	5.14792	-2.29794	0.722645	-3.17991	0.00147322	0.00756232
HEATR6	16.3815	-2.30114	0.504959	-4.55709	5.18672e-06	0.000110398
ADGRE2	7.05434	-2.30253	0.667455	-3.44972	0.000561169	0.00362086
ERAL1	8.87544	-2.3046	0.537817	-4.28511	1.82652e-05	0.000280997
HAUS8	6.11251	-2.30539	0.692654	-3.32835	0.000873621	0.00505317
PLA2G4A	10.9069	-2.30616	0.494559	-4.66306	3.11538e-06	7.44611e-05
KBTBD12	10.3043	-2.30679	0.560459	-4.1159	3.85671e-05	0.000484464
SAMD13	8.83912	-2.30751	0.6595	-3.49888	0.000467211	0.00314404
CDC73	6.04053	-2.30882	0.659938	-3.49854	0.000467807	0.00314723
ILDR2	10.7634	-2.31041	0.612818	-3.77014	0.000163157	0.00142837
ZBTB49	15.7701	-2.31136	0.544726	-4.24316	2.20392e-05	0.000320921
LOC102153075	5.76441	-2.31218	0.698815	-3.30871	0.000937255	0.00535181
CHRNB2	5.38101	-2.31242	0.68539	-3.37388	0.000741174	0.0044586
LOC481248	5.71199	-2.31561	0.684036	-3.38522	0.00071122	0.00433283
ECE2	16.353	-2.31843	0.501008	-4.62753	3.70059e-06	8.5219e-05
KIAA0319	11.9607	-2.31847	0.539106	-4.30058	1.70349e-05	0.000267156
LOC102152120	3.88545	-2.31873	0.742005	-3.12495	0.00177833	0.00876489
CD5L	6.7965	-2.31916	0.752554	-3.08172	0.0020581	0.00979185
TSPAN5	9.48332	-2.3192	0.53837	-4.30782	1.64874e-05	0.000260623
SLC30A2	5.17459	-2.31924	0.74965	-3.09376	0.00197635	0.00949721
LOC106559993	6.3426	-2.31991	0.706981	-3.28143	0.00103281	0.00574769
PARP15	6.38861	-2.32078	0.606932	-3.82379	0.000131418	0.00121857
C7H1orf27	4.28923	-2.32111	0.745808	-3.11221	0.00185692	0.00904293
HS2ST1	5.47059	-2.32151	0.742967	-3.12465	0.00178016	0.00877224
PLA2G4F	7.91358	-2.32192	0.551812	-4.20781	2.57863e-05	0.000361637
PAPD5	11.2197	-2.32207	0.489729	-4.74155	2.12093e-06	5.55742e-05
NABP1	4.47162	-2.3221	0.729915	-3.18133	0.00146602	0.00753802
SPTBN4	9.16554	-2.32326	0.583337	-3.9827	6.81356e-05	0.000742741
ZBTB8B	10.0067	-2.32385	0.654161	-3.55242	0.000381712	0.00270376
LOC480926	7.43889	-2.32404	0.579644	-4.00942	6.08673e-05	0.000679366
LMLN	8.21674	-2.32413	0.587607	-3.95524	7.64585e-05	0.000806729
SRBD1	8.83212	-2.32448	0.531281	-4.37523	1.21306e-05	0.000205981
SAAL1	7.71572	-2.32463	0.554313	-4.19373	2.7441e-05	0.000379696
LOC102151205	20.9858	-2.32484	0.493431	-4.71159	2.45795e-06	6.15343e-05
TVP23B	4.12903	-2.32492	0.746478	-3.11452	0.00184246	0.00898171
TMEM178B	18.9845	-2.32531	0.520337	-4.46886	7.8637e-06	0.000150084
ITGA10	26.8476	-2.32532	0.393287	-5.91253	3.36889e-09	5.45419e-07
HIST1H1T	6.12837	-2.3254	0.612433	-3.79699	0.000146462	0.00131699
DGKH	22.4641	-2.32586	0.46276	-5.02607	5.00645e-07	1.95438e-05
GAL3ST3	8.79553	-2.3261	0.657284	-3.53896	0.000401704	0.00280466
ZDBF2	12.3866	-2.32644	0.599352	-3.88159	0.000103775	0.00101273
CNOT2	6.0073	-2.32655	0.658678	-3.53215	0.000412199	0.00285808
NBAS	33.7471	-2.32965	0.425618	-5.47358	4.41042e-08	3.4199e-06
C8H14orf37	13.1991	-2.33119	0.603072	-3.86552	0.000110853	0.00107009
SERPINI1	5.97274	-2.33289	0.734566	-3.17588	0.00149385	0.00763185
ZW10	10.4754	-2.33328	0.556409	-4.19347	2.74721e-05	0.00037972
ZCCHC16	4.30174	-2.33348	0.746568	-3.12562	0.00177433	0.00875519
LOC102156105	9.21541	-2.33361	0.568279	-4.10644	4.01802e-05	0.000500289
GRIN2A	22.0028	-2.33378	0.40326	-5.78728	7.15343e-09	9.73657e-07
CIT	31.7509	-2.33424	0.382779	-6.09815	1.07306e-09	2.35172e-07
MSH5	11.5174	-2.33445	0.492362	-4.74133	2.12317e-06	5.55742e-05
MITF	11.008	-2.33468	0.574877	-4.06119	4.88241e-05	0.000577867
FAM134B	6.78523	-2.33509	0.636593	-3.66811	0.000244349	0.0019366
C5AR2	8.73719	-2.33871	0.619216	-3.77689	0.000158798	0.00139921
ANKDD1B	5.50541	-2.33873	0.681326	-3.43261	0.000597805	0.0037929
RANBP6	7.82046	-2.33957	0.685223	-3.41431	0.000639426	0.0039904
CNNM1	9.31209	-2.3422	0.593096	-3.9491	7.84456e-05	0.00082
THNSL2	9.05554	-2.34246	0.559024	-4.19027	2.78627e-05	0.0003834
TMCO4	9.1091	-2.34256	0.521397	-4.49285	7.02765e-06	0.000138312
PRLR	11.1541	-2.34281	0.5992	-3.9099	9.2334e-05	0.000925877
LRP2	35.1016	-2.34282	0.482925	-4.85131	1.2265e-06	3.77602e-05
GREB1	15.3944	-2.34463	0.477787	-4.90727	9.2355e-07	3.04574e-05
TDRD7	8.54513	-2.34463	0.632659	-3.706	0.00021056	0.00172592
CCSER1	5.5989	-2.34471	0.747094	-3.13843	0.00169854	0.00845054
LOC490471	8.61748	-2.34538	0.659994	-3.55364	0.000379938	0.00269415
TBX18	5.41349	-2.34542	0.669237	-3.50462	0.000457257	0.00309315
LOC102156297	6.00206	-2.34807	0.667363	-3.51843	0.000434116	0.00297632
FABP7	6.65069	-2.34869	0.626618	-3.74821	0.000178105	0.0015182
LOC102152370	31.0036	-2.35204	0.497922	-4.72372	2.31569e-06	5.88851e-05
OPHN1	9.21996	-2.35297	0.730926	-3.21917	0.00128564	0.00680753
LOC102154664	10.6307	-2.35305	0.694026	-3.39044	0.000697807	0.0042768
FBXO22	4.62941	-2.35323	0.698966	-3.36672	0.000760676	0.00455207
LOC102156765	6.80581	-2.35457	0.622276	-3.7838	0.000154451	0.0013665
LOC106559434	6.50368	-2.35754	0.746842	-3.15668	0.00159579	0.0080305
POLA1	12.01	-2.36144	0.538914	-4.38185	1.17675e-05	0.000202341
CRYL1	6.96319	-2.36162	0.684409	-3.4506	0.000559336	0.00361444
GPR61	12.0996	-2.36426	0.501645	-4.71302	2.44073e-06	6.11626e-05
LOC100688456	5.37596	-2.36603	0.719479	-3.28853	0.00100714	0.00563634
LOC611751	4.56597	-2.36622	0.735686	-3.21635	0.00129834	0.00685653
TFPI	8.90191	-2.3664	0.66368	-3.56558	0.000363052	0.00260225
BUB1B	7.45511	-2.36648	0.715293	-3.30841	0.000938259	0.00535636
KLHL28	12.2387	-2.36773	0.512285	-4.6219	3.80239e-06	8.71752e-05
LOC609770	8.31114	-2.37023	0.670586	-3.53457	0.00040844	0.00284019
ACER3	8.9722	-2.37046	0.677154	-3.50063	0.000464165	0.00312924
RASSF8	4.99979	-2.37071	0.710427	-3.33702	0.00084683	0.00493351
RP1L1	5.51295	-2.37358	0.65729	-3.61117	0.000304821	0.00227832
COPS7B	9.80441	-2.37619	0.494559	-4.80466	1.55011e-06	4.45415e-05
PARG	9.272	-2.37745	0.50553	-4.70289	2.56507e-06	6.32367e-05
KCNB1	11.7507	-2.37893	0.625087	-3.80577	0.000141366	0.00128412
TRPV4	11.1275	-2.37936	0.619701	-3.83953	0.000123268	0.00116006
MRPL45	6.08415	-2.37958	0.763336	-3.11734	0.00182491	0.00892306
SMOC1	6.09376	-2.38303	0.706024	-3.37528	0.00073741	0.00444392
METTL15	4.48446	-2.38431	0.752038	-3.17046	0.00152198	0.00774192
TENM3	9.41279	-2.38557	0.585166	-4.07675	4.56699e-05	0.00054806
SERGEF	7.75683	-2.38656	0.659862	-3.61676	0.000298319	0.00224138
HIF3A	10.3749	-2.3875	0.480099	-4.97294	6.5944e-07	2.40194e-05
CCL17	4.49193	-2.38824	0.734144	-3.2531	0.00114154	0.00618766
CCRL2	5.95081	-2.38921	0.62725	-3.80902	0.000139517	0.00127089
LOC102153493	4.60735	-2.38944	0.750249	-3.18487	0.00144821	0.00746053
AKAP6	15.8787	-2.39119	0.508869	-4.69902	2.61408e-06	6.41392e-05
LOC102151259	4.38639	-2.39213	0.76355	-3.13291	0.00173084	0.0085766
LOC102155844	6.002	-2.39265	0.749653	-3.19168	0.0014145	0.00732488
EML6	10.3204	-2.39425	0.678616	-3.52814	0.000418492	0.00289679
STC2	10.2713	-2.3947	0.707663	-3.38396	0.000714496	0.00434562
LOC102151489	5.36633	-2.39531	0.77612	-3.08626	0.00202693	0.00967487
UNC5CL	10.6555	-2.39549	0.692919	-3.45711	0.000546011	0.0035514
CLEC4A	8.04346	-2.39574	0.624995	-3.83321	0.00012648	0.00118511
PDE10A	12.7797	-2.39617	0.524125	-4.57175	4.83669e-06	0.000104409
EIF3F	8.00432	-2.39712	0.654936	-3.66008	0.00025214	0.00198211
TRANK1	22.3542	-2.39841	0.449937	-5.33054	9.79205e-08	6.11672e-06
RPP30	5.52489	-2.39847	0.678296	-3.53603	0.000406195	0.00283143
CNGB3	7.41423	-2.4003	0.675485	-3.55344	0.000380228	0.00269547
SCCPDH	7.87697	-2.40046	0.615212	-3.90184	9.54638e-05	0.000951146
MTPAP	5.31296	-2.40071	0.657187	-3.653	0.000259191	0.00202139
NOS2	7.78809	-2.40176	0.649946	-3.69532	0.00021961	0.00178427
GAR1	8.67969	-2.40345	0.709711	-3.38653	0.000707835	0.00432137
PLCH1	6.62858	-2.40421	0.623538	-3.85575	0.000115376	0.00110182
KLHL11	6.30475	-2.40557	0.732255	-3.28515	0.0010193	0.00568471
SLC8A2	5.19598	-2.40612	0.663462	-3.62661	0.000287168	0.0021772
OSBPL10	12.4626	-2.40623	0.657409	-3.66017	0.000252049	0.00198211
C30H15orf41	7.84859	-2.40651	0.623157	-3.86181	0.000112552	0.00108165
PM20D1	12.8358	-2.40667	0.513839	-4.68371	2.81732e-06	6.83917e-05
TASP1	10.1826	-2.40709	0.585643	-4.11017	3.95364e-05	0.000493699
MYH16	9.93699	-2.40925	0.543622	-4.43185	9.34262e-06	0.000169076
ALPK2	11.5968	-2.40934	0.501077	-4.80832	1.52202e-06	4.39297e-05
ERH	8.09091	-2.41011	0.543837	-4.43168	9.3501e-06	0.000169093
SUGCT	4.30527	-2.41213	0.779748	-3.09347	0.00197829	0.0095041
CCDC171	12.9415	-2.41243	0.517966	-4.65751	3.20054e-06	7.60084e-05
LOC106559481	9.09387	-2.41279	0.590676	-4.08479	4.41175e-05	0.000534179
SRPX2	5.32964	-2.41279	0.6609	-3.65076	0.000261466	0.00203422
RTN1	5.8155	-2.41402	0.739674	-3.26363	0.00109996	0.00601651
TMEM81	6.05978	-2.4141	0.703157	-3.43323	0.000596426	0.00378693
LOC102156851	6.70167	-2.41469	0.614707	-3.9282	8.55845e-05	0.000875861
AP5Z1	7.27859	-2.41717	0.669759	-3.60902	0.000307356	0.00229395
XKR7	9.79155	-2.4193	0.596965	-4.05267	5.06373e-05	0.000593623
C5H11orf63	5.6911	-2.41944	0.760527	-3.18127	0.00146633	0.00753802
KCTD16	22.9649	-2.42112	0.49124	-4.92859	8.2827e-07	2.79633e-05
ACADL	13.5151	-2.42183	0.562999	-4.30167	1.69516e-05	0.000266334
LRIT3	8.14027	-2.42208	0.642776	-3.76816	0.000164457	0.00143715
C6H7orf26	4.38473	-2.4228	0.683784	-3.54322	0.000395274	0.00277174
MPP3	7.38485	-2.42338	0.684	-3.54295	0.000395677	0.00277382
ENPP3	9.35812	-2.42439	0.60996	-3.97467	7.04757e-05	0.000757826
RLBP1	4.3953	-2.42549	0.781095	-3.10524	0.00190123	0.00920397
NQO2	8.39045	-2.4263	0.775139	-3.13015	0.0017472	0.00863449
CKAP2L	5.72717	-2.42639	0.690214	-3.51542	0.000439061	0.00300147
HOXB9	8.82422	-2.42684	0.644325	-3.76648	0.000165567	0.00144215
LOC102154995	5.2463	-2.42699	0.703596	-3.44941	0.000561815	0.00362412
LOC478384	11.8864	-2.42797	0.512609	-4.73649	2.17453e-06	5.67691e-05
ARHGEF33	18.8379	-2.42833	0.522315	-4.64916	3.33283e-06	7.83548e-05
MEI1	17.5956	-2.42909	0.503277	-4.82656	1.38914e-06	4.15205e-05
E2F8	10.4986	-2.42972	0.593089	-4.09672	4.19047e-05	0.000515713
DTD2	7.1028	-2.4302	0.646443	-3.75934	0.000170362	0.00146987
LRRC48	6.48555	-2.43102	0.744637	-3.2647	0.00109579	0.00599875
LOC102155356	6.72677	-2.43102	0.728086	-3.33892	0.000841058	0.0049032
PKHD1L1	18.636	-2.43291	0.569401	-4.27276	1.93071e-05	0.000293189
HUNK	5.96437	-2.43373	0.644725	-3.77484	0.000160111	0.00140753
LOC488288	5.07443	-2.43385	0.710012	-3.42791	0.000608252	0.00384711
KCNA1	10.6367	-2.43412	0.542592	-4.4861	7.25395e-06	0.000141339
FAM175B	5.31708	-2.43511	0.696308	-3.49717	0.000470215	0.00316179
AP3M2	9.804	-2.43574	0.685505	-3.5532	0.00038057	0.00269716
PARP6	26.0182	-2.43666	0.463776	-5.25394	1.48876e-07	8.24426e-06
C23H3orf58	6.16939	-2.43696	0.689934	-3.53217	0.000412163	0.00285808
MX2	8.78259	-2.43711	0.607079	-4.0145	5.95731e-05	0.000670082
TMEM41A	9.67904	-2.43718	0.578832	-4.21052	2.5478e-05	0.000358481
C17H2orf44	6.35058	-2.43796	0.705471	-3.4558	0.000548672	0.00356231
LOC106560046	5.61997	-2.4389	0.729952	-3.34118	0.000834239	0.00487176
LOC106559492	5.25802	-2.43904	0.703484	-3.46709	0.000526123	0.00344632
PNMA1	4.04964	-2.43925	0.781215	-3.12238	0.00179395	0.00881834
LOC486150	8.21467	-2.43958	0.663255	-3.67819	0.000234895	0.00187952
TTC27	8.00362	-2.43961	0.584829	-4.17149	3.02618e-05	0.000408242
LOC100683419	27.9622	-2.43991	0.474382	-5.14335	2.69885e-07	1.25376e-05
CCDC82	27.9343	-2.44013	0.481951	-5.06302	4.12677e-07	1.68428e-05
LOC102152970	6.11795	-2.44067	0.718939	-3.39482	0.000686736	0.00422447
MMP28	10.9347	-2.44362	0.591754	-4.12946	3.63623e-05	0.000464607
NUP155	11.9224	-2.44371	0.511854	-4.77423	1.80401e-06	4.9421e-05
KIAA1755	7.89005	-2.44753	0.597217	-4.09822	4.16338e-05	0.000513199
RASEF	10.1337	-2.44817	0.649254	-3.77074	0.000162767	0.00142689
TDRKH	5.85227	-2.44825	0.69148	-3.54059	0.000399231	0.00279192
PHF13	6.46834	-2.45134	0.717273	-3.41758	0.000631795	0.00395518
SH3YL1	8.18799	-2.45236	0.57541	-4.26194	2.02662e-05	0.000302132
POGLUT1	4.77118	-2.45335	0.713099	-3.44041	0.000580841	0.00371699
RRN3	15.5048	-2.45534	0.565778	-4.33975	1.42642e-05	0.000233324
ZNF536	8.58781	-2.45571	0.584129	-4.20406	2.6217e-05	0.000366684
COL11A1	12.4334	-2.4559	0.532633	-4.61087	4.00993e-06	9.04895e-05
PLCB4	14.9489	-2.45851	0.586254	-4.19359	2.7457e-05	0.000379714
KIAA0391	10.1982	-2.45881	0.60008	-4.09747	4.1769e-05	0.000514375
LRRTM4	7.4236	-2.45926	0.776621	-3.16662	0.00154222	0.00782025
NDUFA7	6.16498	-2.45961	0.669035	-3.67636	0.000236587	0.00188897
GUCY1A3	7.17016	-2.46019	0.674922	-3.64514	0.000267242	0.00207168
LRP8	14.5715	-2.46195	0.429398	-5.73349	9.83862e-09	1.22325e-06
SLC2A2	5.35696	-2.46505	0.724292	-3.40339	0.000665545	0.00412453
HGF	6.39165	-2.46533	0.786615	-3.1341	0.00172383	0.00855168
MARC1	18.7091	-2.46718	0.583807	-4.22602	2.3786e-05	0.000340414
LOC102155569	5.03082	-2.46783	0.77922	-3.16705	0.00153995	0.00781488
PGM1	15.2818	-2.4686	0.618609	-3.99056	6.59176e-05	0.00072616
PIK3R3	17.6482	-2.4687	0.450659	-5.47797	4.30226e-08	3.38178e-06
LOC100686114	13.8256	-2.46963	0.570292	-4.33047	1.48794e-05	0.000240798
CDC42	6.16616	-2.46984	0.73045	-3.38126	0.000721535	0.00438225
SLC2A4	3.99473	-2.47006	0.764812	-3.22962	0.00123953	0.00660749
EXOSC2	6.77929	-2.47182	0.625483	-3.95185	7.75488e-05	0.000813916
TXNDC16	10.0092	-2.47399	0.593526	-4.1683	3.06879e-05	0.000412056
MERTK	7.83215	-2.47486	0.583991	-4.23784	2.25681e-05	0.000326811
MED27	7.36407	-2.47526	0.613028	-4.03777	5.39617e-05	0.000622992
PCSK2	7.19501	-2.47557	0.679978	-3.64066	0.000271941	0.00209569
GRIN3A	13.4214	-2.47623	0.476925	-5.19208	2.0796e-07	1.05245e-05
FANCD2	12.7919	-2.47723	0.543874	-4.55479	5.24389e-06	0.000111067
GRK7	4.27672	-2.4783	0.74453	-3.32868	0.000872597	0.00504951
PRR5L	16.4128	-2.47862	0.47196	-5.25176	1.50654e-07	8.30715e-06
SEMA5B	4.68666	-2.47957	0.756728	-3.2767	0.00105026	0.00582726
GRM5	16.433	-2.48094	0.564201	-4.39727	1.09621e-05	0.000191696
EXD2	7.44185	-2.48165	0.636955	-3.89611	9.77493e-05	0.000968652
LOC106559002	5.89913	-2.48209	0.715206	-3.47046	0.00051957	0.00341377
TMEM65	9.37076	-2.48258	0.588832	-4.21611	2.48551e-05	0.000352145
LOC102156332	5.63111	-2.48305	0.689692	-3.60023	0.000317932	0.00235589
MCTS1	4.28733	-2.48419	0.749998	-3.31226	0.000925453	0.00529733
ABCC9	27.8699	-2.48431	0.476269	-5.2162	1.82634e-07	9.63897e-06
PCDH10	7.81572	-2.48439	0.520188	-4.77595	1.78861e-06	4.92077e-05
SLC16A7	6.09712	-2.48453	0.670248	-3.70688	0.000209825	0.00172154
LOC607941	5.96698	-2.48534	0.787985	-3.15404	0.00161028	0.00809553
STK11IP	6.75458	-2.48667	0.728006	-3.41573	0.000636111	0.00397547
SLC24A3	8.82719	-2.48702	0.672222	-3.6997	0.000215855	0.00176206
CIRH1A	8.00558	-2.48745	0.572167	-4.34743	1.37743e-05	0.000227739
DNMT3B	11.9965	-2.48755	0.607522	-4.09459	4.22922e-05	0.000517369
SFXN4	10.3235	-2.48825	0.707269	-3.51811	0.000434624	0.00297901
CEP85	16.7007	-2.48964	0.504577	-4.93411	8.05163e-07	2.73978e-05
PRKAA2	14.1717	-2.4903	0.56864	-4.37939	1.19011e-05	0.000203528
SS18L1	6.06491	-2.49086	0.708313	-3.51661	0.000437098	0.00299121
SENP8	6.26706	-2.49092	0.780741	-3.19045	0.0014205	0.00734269
LOC102154711	10.7605	-2.49168	0.561381	-4.43848	9.05963e-06	0.000165426
ZSWIM6	14.513	-2.4918	0.531936	-4.6844	2.80775e-06	6.83582e-05
MYCN	4.77871	-2.49296	0.80695	-3.08936	0.00200586	0.0095991
CDK18	4.59916	-2.49297	0.760726	-3.2771	0.0010488	0.00582041
HPN	8.33476	-2.49331	0.63413	-3.93185	8.42935e-05	0.000864017
RFT1	9.84773	-2.49454	0.550748	-4.52937	5.916e-06	0.000121039
KIAA0586	20.1366	-2.49528	0.499908	-4.99148	5.9918e-07	2.24254e-05
NR1H3	7.27416	-2.49709	0.677202	-3.68736	0.000226597	0.00182442
PIK3C2G	11.1869	-2.49717	0.516073	-4.8388	1.30628e-06	3.95874e-05
SYCP2	10.1005	-2.49788	0.590493	-4.23016	2.33521e-05	0.000335692
METTL4	6.88769	-2.49797	0.727022	-3.43589	0.000590611	0.00376016
HOXB5	4.09674	-2.49801	0.769311	-3.24707	0.00116599	0.00629644
C28H10orf76	15.6211	-2.50102	0.431114	-5.8013	6.58031e-09	9.00389e-07
COL13A1	15.7447	-2.5012	0.488792	-5.11711	3.10255e-07	1.39056e-05
FAM110B	6.45289	-2.50166	0.744535	-3.36003	0.00077935	0.00462891
ETV1	9.59842	-2.50396	0.613243	-4.08315	4.44302e-05	0.000536033
TIMD4	9.52568	-2.50462	0.500269	-5.00656	5.54124e-07	2.10738e-05
LOC102151549	7.55985	-2.50565	0.673972	-3.71773	0.000201022	0.00166649
LOC106559388	9.32935	-2.50654	0.572463	-4.37852	1.1949e-05	0.00020386
RAE1	6.80432	-2.50673	0.623674	-4.0193	5.83719e-05	0.00065977
PPM1K	7.0706	-2.50685	0.639265	-3.92145	8.80162e-05	0.000891923
SLC35D1	17.4592	-2.50859	0.516776	-4.85432	1.20802e-06	3.73245e-05
SCN3A	14.3604	-2.50869	0.601227	-4.17261	3.01124e-05	0.000407073
LOC102151182	5.96122	-2.5089	0.776374	-3.23156	0.00123117	0.00657429
TRPM3	23.8622	-2.51095	0.515619	-4.86979	1.1172e-06	3.5191e-05
ORC1	10.1029	-2.51103	0.542944	-4.62484	3.74892e-06	8.61234e-05
PHF21B	4.75242	-2.51258	0.738687	-3.40141	0.000670381	0.00414813
LRFN1	12.7665	-2.51279	0.562184	-4.46969	7.83326e-06	0.000149724
SLC35G1	6.40243	-2.5151	0.674401	-3.72938	0.000191954	0.00160859
ADGRD1	13.4419	-2.5167	0.465736	-5.40369	6.52822e-08	4.57708e-06
SMOC2	8.52679	-2.51856	0.551118	-4.56991	4.87923e-06	0.000105239
C23H3orf33	9.09282	-2.51879	0.615078	-4.09508	4.22022e-05	0.000517369
TBC1D30	12.0414	-2.51932	0.574362	-4.38629	1.15302e-05	0.000199918
CORIN	11.6899	-2.5208	0.498437	-5.05742	4.2497e-07	1.7253e-05
LOC102153245	4.9246	-2.52255	0.819229	-3.07917	0.00207576	0.00985027
POMGNT2	10.4317	-2.52361	0.607823	-4.15189	3.2974e-05	0.000432644
DCX	9.78887	-2.52383	0.686332	-3.67727	0.000235742	0.00188418
DCLRE1A	5.62807	-2.52385	0.701755	-3.59648	0.000322547	0.00238054
BLM	8.91212	-2.52439	0.599339	-4.21196	2.53166e-05	0.000357376
CCT6A	4.72037	-2.52512	0.732592	-3.44683	0.000567197	0.00364792
LOC102154129	6.1296	-2.52572	0.762238	-3.31357	0.000921145	0.00527847
TMEM236	11.9128	-2.52691	0.600049	-4.21118	2.54044e-05	0.000358028
LOC100855676	5.37236	-2.52814	0.809318	-3.12379	0.00178539	0.00878797
IFGGB2	22.3998	-2.5285	0.461277	-5.48153	4.21675e-08	3.36285e-06
ATG4C	7.37692	-2.5285	0.62981	-4.0147	5.95203e-05	0.000670082
OCRL	12.9035	-2.53131	0.50807	-4.98221	6.28608e-07	2.32567e-05
C1H9orf3	10.4034	-2.53435	0.574751	-4.40948	1.03619e-05	0.000183667
ACSF3	13.0048	-2.53462	0.560448	-4.5225	6.11149e-06	0.00012396
CASP2	9.95879	-2.53567	0.604799	-4.19258	2.758e-05	0.000380804
MAOB	8.09997	-2.53588	0.622826	-4.07157	4.66971e-05	0.000558056
NECAP1	4.12916	-2.53605	0.788468	-3.21643	0.00129796	0.00685594
B4GALT6	6.32346	-2.53738	0.701396	-3.61762	0.000297328	0.00223653
IMPG1	11.8362	-2.53765	0.497902	-5.09668	3.45659e-07	1.48797e-05
ZNF772	7.4432	-2.53779	0.710509	-3.5718	0.000354535	0.00256035
SLC37A3	15.5304	-2.53847	0.512565	-4.95249	7.32693e-07	2.57368e-05
PDE5A	6.90921	-2.5397	0.699425	-3.63112	0.000282189	0.00214891
MIOS	6.71842	-2.54183	0.712767	-3.56615	0.000362268	0.00259841
PLEKHS1	8.00802	-2.54185	0.559281	-4.54485	5.49733e-06	0.000114287
GABPA	4.13752	-2.54266	0.813187	-3.12679	0.00176728	0.00872539
FAM135B	7.95158	-2.54296	0.726605	-3.49978	0.000465635	0.00313595
CCDC138	4.8203	-2.54326	0.702964	-3.61791	0.000296995	0.00223468
SCLY	5.6292	-2.54371	0.639942	-3.97491	7.04072e-05	0.000757404
LOC102152102	5.46437	-2.54428	0.670642	-3.79381	0.000148355	0.001328
THSD7B	9.21833	-2.5448	0.739694	-3.44034	0.000580992	0.00371699
STRC	16.1154	-2.54578	0.427162	-5.95977	2.526e-09	4.46341e-07
SLC12A1	11.7003	-2.54685	0.617528	-4.12427	3.71914e-05	0.000473097
ANGEL1	12.6986	-2.54979	0.490395	-5.19946	1.99868e-07	1.02555e-05
LOC102152831	4.23951	-2.54988	0.811315	-3.14289	0.00167287	0.00835174
ZBTB9	9.54904	-2.55133	0.578293	-4.41183	1.02502e-05	0.00018181
ABCA4	32.8224	-2.55161	0.399329	-6.38973	1.66178e-10	6.22829e-08
PPP1R21	8.72407	-2.55234	0.630231	-4.04985	5.12496e-05	0.000599713
LOC102156946	5.42883	-2.55248	0.754499	-3.38302	0.000716945	0.00435744
ESR1	12.9054	-2.55279	0.439525	-5.80805	6.32042e-09	8.83526e-07
NPTX1	4.7645	-2.55355	0.698471	-3.65592	0.000256264	0.00200521
LOC102154735	4.74849	-2.55361	0.828492	-3.08225	0.00205446	0.00977918
ATRNL1	9.43242	-2.55463	0.747351	-3.41825	0.000630254	0.00394929
TLR1	11.7362	-2.55579	0.575024	-4.44467	8.80277e-06	0.000162202
HCK	8.58285	-2.55626	0.616108	-4.14903	3.33881e-05	0.000435917
TMEM200A	4.07094	-2.5566	0.823505	-3.10453	0.00190579	0.00922431
TFCP2L1	8.27132	-2.55718	0.680119	-3.7599	0.000169978	0.00146821
CCBL2	4.21262	-2.55739	0.829532	-3.08293	0.00204971	0.00976017
CDKL2	13.6116	-2.55874	0.531248	-4.81647	1.46117e-06	4.26975e-05
LOC102153553	7.59574	-2.5613	0.658659	-3.88866	0.000100799	0.000989658
MS4A15	3.41427	-2.5631	0.82952	-3.08986	0.00200251	0.00958839
LOC102157159	18.614	-2.56373	0.497586	-5.15233	2.57265e-07	1.21852e-05
SIDT1	17.5465	-2.56457	0.469617	-5.46098	4.73524e-08	3.62302e-06
GABBR2	3.88899	-2.56468	0.765965	-3.3483	0.000813097	0.00478287
LOC102157282	4.41963	-2.56542	0.822523	-3.11896	0.00181489	0.00888919
LOC106559023	3.7838	-2.5673	0.802922	-3.19745	0.00138649	0.0072174
SPRYD7	5.42507	-2.56734	0.684043	-3.75318	0.000174604	0.00149666
ESRRG	17.6215	-2.56734	0.545785	-4.70394	2.5519e-06	6.30321e-05
SYT13	6.37784	-2.5674	0.692484	-3.70752	0.000209299	0.00171886
SOCS5	6.86646	-2.5677	0.809981	-3.17008	0.00152398	0.00774843
KIF27	12.1507	-2.56885	0.539233	-4.7639	1.89885e-06	5.12591e-05
CDC25A	8.95208	-2.57268	0.629108	-4.0894	4.32483e-05	0.00052707
MCM10	6.87395	-2.5727	0.618411	-4.16018	3.18003e-05	0.000421953
WDR66	6.18178	-2.57452	0.60523	-4.25379	2.10183e-05	0.000309693
LOC106559950	5.73183	-2.5747	0.825638	-3.11844	0.00181813	0.0088983
ZFYVE28	5.90138	-2.57487	0.774127	-3.32616	0.00088051	0.00509023
VAT1L	4.77412	-2.57511	0.766133	-3.36118	0.000776102	0.00461708
CORO2A	8.66556	-2.57666	0.630108	-4.08924	4.3279e-05	0.000527197
LOC102153715	5.03043	-2.57723	0.740605	-3.47989	0.000501611	0.00332364
ABCG4	4.82464	-2.58089	0.775402	-3.32845	0.000873297	0.00505243
MBOAT4	7.44496	-2.58111	0.706183	-3.65502	0.000257167	0.00201106
APH1B	10.2354	-2.58248	0.606266	-4.25964	2.04755e-05	0.000304145
LOC106558516	3.694	-2.58395	0.837509	-3.08528	0.00203362	0.00969784
LOC489640	8.33937	-2.58517	0.603424	-4.28417	1.83421e-05	0.000281644
F2RL1	4.26568	-2.58537	0.828743	-3.11963	0.00181079	0.00887415
NRN1	8.22667	-2.58616	0.608032	-4.25332	2.10621e-05	0.000309833
C1H9orf135	5.06058	-2.58631	0.771765	-3.35117	0.000804711	0.00475136
SCN5A	8.60762	-2.58635	0.602262	-4.2944	1.75165e-05	0.000272724
C9H17orf96	5.61949	-2.58654	0.687266	-3.76352	0.000167537	0.0014549
NEK11	8.82616	-2.58719	0.541419	-4.77853	1.76584e-06	4.87369e-05
CDC6	9.02479	-2.5901	0.571823	-4.52956	5.91077e-06	0.000121028
SLC17A2	9.35902	-2.59071	0.676849	-3.8276	0.000129397	0.00120502
ZNF783	8.59419	-2.59147	0.585425	-4.42664	9.5714e-06	0.000172132
SPEF2	15.5107	-2.59148	0.591401	-4.38194	1.17626e-05	0.000202341
DTNA	15.8563	-2.5937	0.488343	-5.31122	1.08894e-07	6.51879e-06
CECR2	18.1096	-2.5948	0.515781	-5.03083	4.88369e-07	1.9153e-05
SLC24A4	7.88772	-2.59747	0.639353	-4.06266	4.85173e-05	0.000574499
SCAMP5	10.4896	-2.59927	0.525964	-4.94192	7.73558e-07	2.66024e-05
KHDRBS3	3.54048	-2.59933	0.83458	-3.11453	0.00184238	0.00898171
CD40	7.6184	-2.59971	0.657833	-3.95193	7.75246e-05	0.000813916
EXOC6	7.00866	-2.60064	0.643615	-4.04069	5.32949e-05	0.000616927
ERI1	6.66307	-2.60198	0.723917	-3.59431	0.000325253	0.00239436
CWH43	6.27317	-2.6035	0.66141	-3.93629	8.27501e-05	0.00085225
LOC102153431	8.89	-2.60376	0.673959	-3.86338	0.000111827	0.00107748
PLCXD2	9.01705	-2.60407	0.542721	-4.79817	1.60119e-06	4.55036e-05
SYT1	8.02633	-2.60533	0.614868	-4.23721	2.2631e-05	0.00032751
GRK4	4.14723	-2.60543	0.834571	-3.12188	0.00179701	0.00882835
FOXRED2	7.99423	-2.60603	0.574231	-4.53829	5.67112e-06	0.000116675
ZNF385D	10.3179	-2.60855	0.574514	-4.54045	5.61351e-06	0.000116044
WNT1	3.61811	-2.60889	0.824589	-3.16386	0.00155691	0.00787932
LOC106559603	5.05043	-2.61165	0.78507	-3.32665	0.000878977	0.00508301
C5H16orf46	6.66275	-2.61242	0.729156	-3.5828	0.000339927	0.00247519
CACNA1S	7.47922	-2.61316	0.698349	-3.7419	0.000182631	0.00154834
ZWILCH	7.95107	-2.61318	0.744784	-3.50864	0.000450412	0.00305885
LOC106559544	7.86859	-2.61333	0.728118	-3.58915	0.000331753	0.00242985
HFE2	5.53412	-2.61333	0.690047	-3.78718	0.000152369	0.00135363
CDHR3	6.42845	-2.61757	0.825783	-3.1698	0.00152545	0.00775194
MFSD9	10.6769	-2.61826	0.543056	-4.82133	1.42601e-06	4.20983e-05
SFXN2	9.0787	-2.61843	0.61653	-4.24705	2.16607e-05	0.000316479
LOC100684129	9.56519	-2.61887	0.59155	-4.42713	9.54942e-06	0.000171976
HSPA12A	8.26194	-2.61944	0.5624	-4.65762	3.19893e-06	7.60084e-05
RBM20	11.0807	-2.61951	0.656106	-3.99251	6.53772e-05	0.000721754
LOC102154086	4.82007	-2.61962	0.769271	-3.40532	0.000660858	0.00410434
GPR176	11.9901	-2.61983	0.605892	-4.32393	1.53275e-05	0.000246814
LOC102156358	5.56723	-2.62029	0.708039	-3.70077	0.000214943	0.00175682
CAP2	5.59473	-2.62051	0.701909	-3.7334	0.000188914	0.00158781
ACYP2	6.14488	-2.62069	0.710068	-3.69076	0.000223589	0.00180752
KCND3	7.57174	-2.62098	0.636086	-4.12048	3.78081e-05	0.000478353
BCL7A	6.45952	-2.62155	0.633214	-4.14007	3.47203e-05	0.000448055
PHTF2	13.4632	-2.62308	0.615472	-4.2619	2.02698e-05	0.000302132
SCN4A	17.0231	-2.62566	0.534855	-4.90911	9.14914e-07	3.02179e-05
CPEB3	16.6421	-2.62783	0.603913	-4.35134	1.35311e-05	0.000225179
LOC607776	8.96752	-2.62798	0.709043	-3.70638	0.000210246	0.00172389
FHIT	12.6454	-2.62889	0.564268	-4.65894	3.17836e-06	7.57562e-05
ZDHHC15	6.87129	-2.63093	0.655393	-4.01427	5.96295e-05	0.000670178
PIGN	8.61476	-2.63094	0.611416	-4.30303	1.68482e-05	0.000265031
DNAH3	27.8336	-2.63107	0.469443	-5.60467	2.08649e-08	2.07367e-06
TBCC	5.91821	-2.63127	0.70481	-3.73331	0.000188982	0.00158781
TSGA10	9.96161	-2.63463	0.702701	-3.74929	0.000177333	0.00151354
MAP2K6	8.16597	-2.63476	0.743721	-3.54268	0.000396085	0.00277592
LOC100685565	4.86288	-2.63504	0.788568	-3.34155	0.00083312	0.0048668
DYNC2LI1	3.33414	-2.63538	0.850309	-3.09932	0.00193967	0.00935852
LOC106557537	6.19597	-2.63565	0.830716	-3.17275	0.00151005	0.00769789
SETD4	11.7662	-2.63848	0.571841	-4.61402	3.94962e-06	8.94406e-05
SCML2	5.40815	-2.63865	0.812398	-3.24797	0.00116232	0.00628053
PKD1L1	26.0132	-2.63909	0.462381	-5.70762	1.14565e-08	1.37629e-06
ADRA1D	10.3413	-2.64207	0.616719	-4.28407	1.83508e-05	0.000281644
NPAS4	5.28706	-2.64363	0.744367	-3.55152	0.00038302	0.00270822
LOC102153768	7.08742	-2.64399	0.631889	-4.18427	2.86082e-05	0.000391448
LOC100684379	9.51308	-2.64431	0.591862	-4.46778	7.90351e-06	0.000150621
SH3TC2	12.8582	-2.64501	0.550737	-4.80268	1.56559e-06	4.49364e-05
KBTBD8	5.12963	-2.64521	0.698357	-3.78776	0.00015201	0.00135137
TGM3	4.79838	-2.64662	0.717231	-3.69005	0.000224206	0.00180967
NIPA1	9.67843	-2.64688	0.641172	-4.1282	3.65616e-05	0.000466463
EXOSC7	5.35067	-2.64724	0.72641	-3.64428	0.000268138	0.00207552
SYCP1	6.25625	-2.65017	0.800645	-3.31005	0.000932796	0.00533341
ATP6V1H	4.66888	-2.65149	0.799473	-3.31655	0.00091135	0.00523573
CTNNA3	5.87383	-2.65688	0.748454	-3.54983	0.000385486	0.00271628
MEGF10	13.5655	-2.65861	0.465911	-5.70626	1.15485e-08	1.37629e-06
LOC100684817	8.46765	-2.66005	0.718623	-3.7016	0.000214247	0.00175226
HTR1E	5.77285	-2.66012	0.754681	-3.52482	0.000423767	0.00292397
PAX5	9.45112	-2.66015	0.611543	-4.3499	1.36198e-05	0.000226074
TMEM132B	13.9589	-2.66064	0.53851	-4.94074	7.78248e-07	2.67281e-05
LY6G6F	4.44888	-2.66492	0.813537	-3.27573	0.00105391	0.00584372
FGFR1OP	3.66052	-2.66663	0.816714	-3.26508	0.00109434	0.00599528
SH2D6	8.09346	-2.66786	0.650097	-4.10379	4.06436e-05	0.000504359
HOXA3	8.52593	-2.66894	0.63555	-4.19942	2.67602e-05	0.000372068
HTR6	6.00763	-2.66938	0.754259	-3.53908	0.000401518	0.00280412
CNTNAP5	14.7377	-2.66959	0.546072	-4.88872	1.01492e-06	3.2686e-05
LOC102151348	6.9563	-2.66965	0.703436	-3.79516	0.000147546	0.00132319
HSF5	6.7546	-2.67012	0.654588	-4.07908	4.52142e-05	0.000543854
KRT76	4.25732	-2.67041	0.814815	-3.27732	0.00104798	0.00581831
LOC608975	6.91852	-2.67151	0.69407	-3.84905	0.000118574	0.00112365
SLC17A8	4.54242	-2.67247	0.821068	-3.25487	0.00113445	0.00615572
LOC102151514	5.0515	-2.67271	0.726943	-3.67664	0.000236327	0.00188806
LOC102156696	9.3143	-2.67599	0.643379	-4.15928	3.19247e-05	0.00042252
SAXO2	5.45534	-2.67619	0.767664	-3.48615	0.000490029	0.00326362
TMEM8B	12.7659	-2.67849	0.606079	-4.41938	9.89867e-06	0.00017691
ASB2	4.80337	-2.68158	0.820937	-3.26648	0.00108893	0.00597869
LOC102154602	5.46494	-2.68173	0.809576	-3.31252	0.000924605	0.00529595
AGBL4	8.40268	-2.68189	0.565624	-4.74148	2.12168e-06	5.55742e-05
LOC100682728	5.2835	-2.68309	0.824486	-3.25426	0.00113688	0.00616627
SLC8A3	10.8753	-2.68313	0.545146	-4.92185	8.57282e-07	2.86331e-05
SAMD12	9.80219	-2.68371	0.675036	-3.97566	7.01852e-05	0.000756188
WDR92	4.26659	-2.68511	0.803326	-3.3425	0.000830281	0.0048546
LOC611083	4.07451	-2.68673	0.803413	-3.34415	0.000825351	0.00484
PRRG1	6.27091	-2.68889	0.655891	-4.09959	4.13883e-05	0.000510999
LOC100684247	13.6119	-2.69038	0.597112	-4.50566	6.61668e-06	0.000131727
CHMP7	10.8637	-2.69349	0.56995	-4.72584	2.29171e-06	5.84754e-05
GPRIN1	3.5946	-2.69471	0.812552	-3.31635	0.000912008	0.00523655
SIM1	5.96429	-2.69817	0.753096	-3.58277	0.000339966	0.00247519
BMI1	4.85556	-2.7004	0.766828	-3.52152	0.000429088	0.00295359
LOC102155764	10.0213	-2.70502	0.630596	-4.28962	1.78983e-05	0.000276387
LOC100683063	9.58945	-2.70529	0.617007	-4.38454	1.16231e-05	0.00020106
RNFT2	7.00463	-2.70571	0.71006	-3.81053	0.000138667	0.00126582
ARID3C	16.9079	-2.7094	0.563263	-4.81018	1.50795e-06	4.37188e-05
UXS1	6.42499	-2.71146	0.739453	-3.66685	0.000245558	0.00194439
PLCL1	6.95538	-2.71217	0.740424	-3.663	0.000249283	0.00196726
LOC100855427	4.7413	-2.71237	0.862155	-3.14603	0.00165501	0.00828178
LOC102157045	11.266	-2.71807	0.58483	-4.64763	3.35775e-06	7.87137e-05
EXOSC1	9.44688	-2.71851	0.588125	-4.62234	3.79438e-06	8.70686e-05
LOC610383	11.782	-2.71943	0.581479	-4.67675	2.9146e-06	7.03776e-05
IL22RA2	5.73381	-2.72094	0.857786	-3.17205	0.00151365	0.00771016
DECR1	3.7532	-2.72153	0.851884	-3.19472	0.00139969	0.00726708
ARSH	9.35946	-2.72253	0.572489	-4.7556	1.97858e-06	5.28597e-05
SLF1	8.09865	-2.72285	0.643413	-4.23188	2.31751e-05	0.000334261
ZFAND2A	4.97481	-2.72384	0.726248	-3.75057	0.000176433	0.00150777
GABRA3	4.99828	-2.72553	0.719623	-3.78744	0.00015221	0.00135268
PDE6A	8.65163	-2.72654	0.608427	-4.4813	7.41913e-06	0.000143398
NEU3	14.565	-2.72705	0.524683	-5.19751	2.01977e-07	1.03228e-05
SLC10A7	6.16904	-2.72764	0.667939	-4.08367	4.43291e-05	0.00053548
CCDC141	16.9079	-2.72853	0.550457	-4.95684	7.16482e-07	2.54169e-05
MSI1	4.36935	-2.72859	0.784373	-3.47869	0.000503875	0.00333494
GRIK4	8.80298	-2.73177	0.647037	-4.22197	2.42181e-05	0.000344313
LOC477647	8.00204	-2.73227	0.649974	-4.20365	2.62643e-05	0.000367147
PKNOX2	7.00794	-2.73232	0.614101	-4.44929	8.61532e-06	0.000160058
FAM160A2	18.7267	-2.73248	0.501234	-5.45151	4.99439e-08	3.75465e-06
CLPB	17.346	-2.7325	0.531793	-5.13828	2.77265e-07	1.27814e-05
OSCAR	3.22335	-2.73252	0.88533	-3.08644	0.00202572	0.00967445
ART1	6.81656	-2.7327	0.672332	-4.06451	4.81329e-05	0.00057047
NCAM2	6.10948	-2.73575	0.663851	-4.12103	3.77182e-05	0.000477918
DHH	13.1991	-2.73581	0.480531	-5.69331	1.24597e-08	1.46463e-06
ERP27	6.53915	-2.73631	0.751773	-3.63981	0.000272844	0.00210044
PTAFR	10.2765	-2.73731	0.522889	-5.23498	1.65005e-07	8.90857e-06
FOXF1	4.89977	-2.73791	0.799917	-3.42274	0.000619928	0.00390167
GPAT3	5.75233	-2.73898	0.679522	-4.03075	5.56003e-05	0.000635948
BMPR1B	6.44434	-2.73957	0.756422	-3.62175	0.000292617	0.00221139
TRIM36	5.1056	-2.7398	0.722086	-3.79428	0.000148073	0.00132594
CDC14B	17.9495	-2.73989	0.509658	-5.37594	7.61835e-08	5.05174e-06
WDR64	4.97423	-2.74281	0.802845	-3.41636	0.000634639	0.003968
LOC106558618	4.93631	-2.74288	0.75096	-3.6525	0.000259704	0.00202417
DUOX2	11.2995	-2.74318	0.696266	-3.93984	8.15345e-05	0.000842751
FBXL17	8.33963	-2.74406	0.610519	-4.49464	6.96874e-06	0.000137257
KCNK1	5.21615	-2.74423	0.75304	-3.6442	0.00026823	0.00207561
EOMES	5.60589	-2.74643	0.739572	-3.71355	0.000204374	0.00168645
CDC14A	15.9633	-2.74729	0.539107	-5.09599	3.46915e-07	1.49029e-05
PDCD10	8.51805	-2.74774	0.615528	-4.46404	8.04279e-06	0.000152489
EDNRB	5.03743	-2.74822	0.766861	-3.58372	0.00033873	0.00246758
LOC102157126	5.25168	-2.74839	0.814119	-3.37591	0.000735727	0.00443822
LRRTM1	9.14065	-2.74976	0.61208	-4.49248	7.03975e-06	0.000138445
ABCA5	18.3723	-2.75015	0.520304	-5.28565	1.25257e-07	7.13498e-06
METTL8	8.6901	-2.75198	0.695558	-3.95651	7.60542e-05	0.000803119
DET1	8.62392	-2.75254	0.611484	-4.50141	6.7505e-06	0.000133919
WDR74	4.7798	-2.7557	0.799383	-3.44728	0.000566254	0.00364367
LOC100855888	3.10345	-2.75832	0.885009	-3.11671	0.00182883	0.00893545
LOC102154826	7.10311	-2.76481	0.697058	-3.96639	7.29683e-05	0.000777516
LMO3	6.91328	-2.76575	0.702536	-3.93681	8.25704e-05	0.000850739
TENM1	12.2761	-2.7695	0.455305	-6.08274	1.18148e-09	2.48409e-07
GDPD4	14.6572	-2.76951	0.533919	-5.18714	2.13553e-07	1.06411e-05
LOC476718	34.1164	-2.77085	0.848354	-3.26615	0.0010902	0.00598084
LOC102157269	6.01703	-2.77246	0.842661	-3.29012	0.00100144	0.00561176
EEPD1	3.23763	-2.77336	0.895488	-3.09704	0.00195467	0.00941685
CDKL3	9.67061	-2.77357	0.671247	-4.13196	3.59678e-05	0.000460477
GRAMD1C	7.60647	-2.77582	0.642279	-4.32183	1.54742e-05	0.000248558
NOXRED1	4.87818	-2.78074	0.890247	-3.12356	0.00178675	0.00879297
ZC3H8	5.04782	-2.7823	0.899999	-3.09145	0.00199182	0.00955492
LOC102156768	4.44582	-2.78326	0.894976	-3.10987	0.00187168	0.00909838
CLSTN2	6.06057	-2.78434	0.749188	-3.71647	0.000202024	0.00167132
NRSN2	16.1699	-2.78461	0.51563	-5.40041	6.64869e-08	4.62209e-06
SPATA6L	4.82484	-2.78598	0.867799	-3.2104	0.0013255	0.00695997
GLB1	10.8857	-2.78794	0.58326	-4.77993	1.7536e-06	4.8526e-05
CCT7	6.92045	-2.78819	0.638924	-4.36388	1.27776e-05	0.000214991
TRUB1	6.76669	-2.79007	0.637477	-4.37674	1.2047e-05	0.0002051
LOC102156778	3.45383	-2.79115	0.894507	-3.12032	0.00180655	0.00886241
MUC5AC	5.92921	-2.79228	0.67926	-4.11076	3.94361e-05	0.000493221
SLC44A5	6.3431	-2.79283	0.713043	-3.91677	8.97431e-05	0.000906934
SLC35C1	6.83265	-2.79288	0.68536	-4.07505	4.60043e-05	0.000551561
SSC4D	3.35906	-2.79512	0.878458	-3.18184	0.0014634	0.00752686
LOC102154746	12.1134	-2.79568	0.54543	-5.12564	2.96532e-07	1.34774e-05
BFSP1	6.68496	-2.79606	0.661676	-4.22573	2.38167e-05	0.0003405
TMEM144	7.94324	-2.80108	0.599056	-4.67582	2.92783e-06	7.05653e-05
SLC25A28	6.59619	-2.80159	0.679593	-4.12246	3.74847e-05	0.000475425
LOC102153015	15.4058	-2.80179	0.903163	-3.1022	0.00192088	0.00928695
NCAPG2	12.3065	-2.80191	0.570195	-4.91395	8.92581e-07	2.95936e-05
LOC609817	10.8914	-2.80207	0.584198	-4.79644	1.61506e-06	4.56688e-05
ICA1	13.6776	-2.8024	0.544486	-5.14687	2.64863e-07	1.23863e-05
CCBE1	4.96009	-2.80446	0.878562	-3.1921	0.00141243	0.00732001
CYP2R1	5.84522	-2.80646	0.739886	-3.7931	0.000148779	0.00133134
ASTN1	11.9156	-2.80806	0.73305	-3.83065	0.000127804	0.00119405
KIAA0556	13.6367	-2.80844	0.496548	-5.65593	1.55001e-08	1.72038e-06
SLC7A11	10.5114	-2.80858	0.624667	-4.49613	6.92001e-06	0.000136505
CBX8	5.75461	-2.80949	0.719776	-3.90329	9.4895e-05	0.000947887
LOC490399	8.81664	-2.80971	0.620105	-4.53102	5.86985e-06	0.000120286
ABCC5	24.8179	-2.81009	0.399293	-7.03768	1.95463e-12	2.80827e-09
DNM3	13.2165	-2.81036	0.656833	-4.27865	1.88027e-05	0.000287215
LOC488830	9.821	-2.81051	0.721247	-3.89675	9.74941e-05	0.000967125
ROBO3	4.63992	-2.81163	0.834149	-3.37065	0.0007499	0.00449749
LOC102157304	6.71708	-2.8129	0.648123	-4.34008	1.42431e-05	0.000233274
CHCHD7	4.47078	-2.81321	0.852481	-3.30002	0.000966777	0.00548166
FAM35A	7.73154	-2.81584	0.673519	-4.18079	2.90503e-05	0.000396239
LOC106559383	6.60789	-2.81687	0.6612	-4.26023	2.04214e-05	0.000303516
[truncated: 3,491 more rows]
