# Supplementary material for: Transcriptional Differences between Canine Cutaneous Epitheliotropic Lymphoma and Immune-Mediated Dermatoses
Source: Genes (Basel). 2021 Jan 25;12(2):160. doi: 10.3390/genes12020160 (PMC7912288; doi:10.3390/genes12020160)
Supplement: Supplementary file 1 [file genes-12-00160-s001.zip › Table S5.xlsx]

## Sheet: IPA
Table S5. List of enriched pathways and GO terms, respectively, among genes with significantly higher expression in CETL samples resulting from enrichment analyses with KOBAS 3.0 and IPA.
Ingenuity Canonical Pathways	Ratio	P-value	Genes
EIF2 Signaling	0.0655	1.65959e-07	PABPC1 | RPS27 | RPS8 | RPLP2 | RPL12 | RPS4X | RPL28 | RPS11 | RPS13 | RPL10 | RPL37 | RPS17 | RPS3 | RPL18 | RPL13A
ILK Signaling	0.066	1.02329e-06	MYH9 | LIMS2 | FLNA | RHOT2 | MAPK8 | ILK | VIM | ACTN4 | MYH11 | RHOF | TMSB10/TMSB4X | ACTG1 | ITGB7
Integrin Signaling	0.0498	9.54993e-05	TSPAN3 | ASAP1 | RHOT2 | ITGA6 | MAPK8 | ILK | ZYX | ACTN4 | RHOF | ACTG1 | ITGB7
mTOR Signaling	0.0481	0.00025704	RPS13 | RPS27 | RHOT2 | RPS8 | RPS6KB2 | RPS17 | RHOF | RPS3 | RPS11 | RPS4X
Germ Cell-Sertoli Cell Junction Signaling	0.05	0.000398107	MAP3K12 | RHOT2 | ITGA6 | MAPK8 | ILK | ZYX | ACTN4 | RHOF | ACTG1
Regulation of eIF4 and p70S6K Signaling	0.0485	0.001	PABPC1 | RPS27 | RPS13 | RPS8 | RPS17 | RPS3 | RPS4X | RPS11
Sumoylation Pathway	0.0625	0.0011749	RFC4 | STUB1 | RHOT2 | MAPK8 | RHOF | ARHGDIB
Pentose Phosphate Pathway (Non-oxidative Branch)	0.286	0.00301995	RPE | TALDO1
Antiproliferative Role of TOB in T Cell Signaling	0.115	0.00380189	PABPC1 | RB1 | SKP1
Signaling by Rho Family GTPases	0.0357	0.0040738	MAP3K12 | SEPT9 | EZR | RHOT2 | MAPK8 | VIM | ARHGEF11 | RHOF | ACTG1
Pentose Phosphate Pathway	0.182	0.00758578	RPE | TALDO1
Caveolar-mediated Endocytosis Signaling	0.0563	0.0112202	FLNA | ITGA6 | ACTG1 | ITGB7
Paxillin Signaling	0.0413	0.0169824	MAPK8 | ITGA6 | ACTN4 | ACTG1 | ITGB7
RhoA Signaling	0.0407	0.0177828	SEPT9 | EZR | LPAR5 | ARHGEF11 | ACTG1
RhoGDI Signaling	0.0343	0.020893	EZR | RHOT2 | ARHGEF11 | RHOF | ACTG1 | ARHGDIB
Actin Cytoskeleton Signaling	0.0303	0.0239883	MYH9 | FLNA | EZR | ACTN4 | MYH11 | TMSB10/TMSB4X | ACTG1
Sertoli Cell-Sertoli Cell Junction Signaling	0.0328	0.025704	MAP3K12 | MAPK8 | ILK | ACTN4 | NOS3 | ACTG1
Fcγ Receptor-mediated Phagocytosis in Macrophages and Monocytes	0.0435	0.0263027	EZR | RPS6KB2 | RAB11A | ACTG1
Death Receptor Signaling	0.043	0.0275423	MAPK8 | ACTG1 | ARHGDIB | HSPB1
Reelin Signaling in Neurons	0.0426	0.0281838	NDEL1 | MAPK8 | ITGA6 | ARHGEF11
Aryl Hydrocarbon Receptor Signaling	0.0352	0.030903	RB1 | MAPK8 | RARG | HSPB1 | GSTK1
Agranulocyte Adhesion and Diapedesis	0.0312	0.0316228	MYH9 | EZR | ITGA6 | MYH11 | ACTG1 | ITGB7
Tetrahydrobiopterin Biosynthesis I	0.333	0.0363078	PTS
Tetrahydrobiopterin Biosynthesis II	0.333	0.0363078	PTS
Epithelial Adherens Junction Signaling	0.0336	0.0371535	MYH9 | ZYX | ACTN4 | MYH11 | ACTG1
Th2 Pathway	0.0329	0.0398107	RUNX3 | CD3E | CXCR6 | GATA3 | IL2RB
CDK5 Signaling	0.0381	0.040738	EGR1 | ITGA6 | MAPK8 | PPP1R11
Regulation of Cellular Mechanics by Calpain Protease	0.0476	0.042658	RB1 | EZR | ACTN4

## Sheet: KEGG
KEGG Pathways	Input	Background	P-value	Genes
Ribosome	17	138	1.86945e-06	RPL37 | RPS3 | RPS8 | RPL28 | RPL13 | RPS27 | RPS13 | RPS11 | RPLP2 | RPL10 | RPL13A | RPL15 | RPL18 | RPL12 | RPS17 | MRPL20 | RPS4X

## Sheet: GO
GO term	GO number	Input	Background	P-value	Genes
cytosolic ribosome	GO:0022626	13	61	1.86945e-06	RPL37 | RPS3 | RPS8 | RPL28 | RPL13 | RPS27 | RPS11 | RPS17 | RPLP2 | RPL15 | RPL18 | RPL12 | RPS4X
ribosomal subunit	GO:0044391	14	85	1.86945e-06	RPL37 | RPS3 | RPS8 | RPL28 | RPL13 | RPS27 | RPS11 | RPLP2 | RPL13A | RPL15 | RPL18 | RPL12 | RPS17 | RPS4X
focal adhesion	GO:0005925	16	119	1.86945e-06	LASP1 | IQGAP1 | RPS3 | HSPB1 | EZR | RPS8 | ILK | ITGA6 | VIM | RPS11 | MYH9 | CSRP1 | RPL18 | GJA1 | CORO1B | RPS4X
cell-substrate junction	GO:0030055	16	119	1.86945e-06	LASP1 | IQGAP1 | RPS3 | HSPB1 | EZR | RPS8 | ILK | ITGA6 | VIM | RPS11 | MYH9 | CSRP1 | RPL18 | GJA1 | CORO1B | RPS4X
cell-substrate adherens junction	GO:0005924	16	119	1.86945e-06	LASP1 | IQGAP1 | RPS3 | HSPB1 | EZR | RPS8 | ILK | ITGA6 | VIM | RPS11 | MYH9 | CSRP1 | RPL18 | GJA1 | CORO1B | RPS4X
adherens junction	GO:0005912	16	138	9.97071e-06	LASP1 | IQGAP1 | RPS3 | HSPB1 | EZR | RPS8 | ILK | ITGA6 | VIM | RPS11 | MYH9 | CSRP1 | RPL18 | GJA1 | CORO1B | RPS4X
anchoring junction	GO:0070161	16	146	1.77426e-05	LASP1 | IQGAP1 | RPS3 | HSPB1 | EZR | RPS8 | ILK | ITGA6 | VIM | RPS11 | MYH9 | CSRP1 | RPL18 | GJA1 | CORO1B | RPS4X
extracellular exosome	GO:0070062	42	885	1.78373e-05	LASP1 | FABP3 | RPS3 | VIM | RAB11A | FAM162A | HSPB1 | S100A4 | STUB1 | CORO1B | RPL28 | P2RX4 | CAB39 | TUBB | EZR | ARRDC1 | PSMA3 | CD37 | CSRP1 | GJA1 | RHOF | GSS | IQGAP1 | RBL2 | IGFBP7 | LRRC57 | ANXA11 | LCAT | CST6 | ARHGEF12 | WDR1 | KRT17 | PGAM1 | RPS8 | ARHGDIB | CRABP2 | DDX11 | MXRA5 | RPL15 | RPS11 | ANGPTL2 | RPS4X
extracellular organelle	GO:0043230	42	890	1.78373e-05	LASP1 | FABP3 | RPS3 | VIM | RAB11A | FAM162A | HSPB1 | S100A4 | STUB1 | CORO1B | RPL28 | P2RX4 | CAB39 | TUBB | EZR | ARRDC1 | PSMA3 | CD37 | CSRP1 | GJA1 | RHOF | GSS | IQGAP1 | RBL2 | IGFBP7 | LRRC57 | ANXA11 | LCAT | CST6 | ARHGEF12 | WDR1 | KRT17 | PGAM1 | RPS8 | ARHGDIB | CRABP2 | DDX11 | MXRA5 | RPL15 | RPS11 | ANGPTL2 | RPS4X
extracellular vesicle	GO:1903561	42	890	1.78373e-05	LASP1 | FABP3 | RPS3 | VIM | RAB11A | FAM162A | HSPB1 | S100A4 | STUB1 | CORO1B | RPL28 | P2RX4 | CAB39 | TUBB | EZR | ARRDC1 | PSMA3 | CD37 | CSRP1 | GJA1 | RHOF | GSS | IQGAP1 | RBL2 | IGFBP7 | LRRC57 | ANXA11 | LCAT | CST6 | ARHGEF12 | WDR1 | KRT17 | PGAM1 | RPS8 | ARHGDIB | CRABP2 | DDX11 | MXRA5 | RPL15 | RPS11 | ANGPTL2 | RPS4X
ribosome	GO:0005840	14	113	2.03029e-05	RPL37 | RPS3 | RPS8 | RPL28 | RPL13 | RPS27 | RPS11 | RPLP2 | RPL13A | RPL15 | RPL18 | RPL12 | RPS17 | RPS4X
cytosolic part	GO:0044445	13	99	2.94948e-05	RPL37 | RPS3 | RPS8 | RPL28 | RPL13 | RPS27 | RPS11 | RPS17 | RPLP2 | RPL15 | RPL18 | RPL12 | RPS4X
structural constituent of ribosome	GO:0003735	14	120	3.24287e-05	RPL37 | RPS3 | RPS8 | RPL28 | RPL13 | RPS27 | RPS11 | RPLP2 | RPL13A | RPL15 | RPL18 | RPL12 | RPS17 | RPS4X
vesicle	GO:0031982	47	1100	3.24287e-05	LASP1 | FABP3 | YIPF3 | RPS3 | PRSS12 | ACRV1 | VIM | RAB11A | FAM162A | HSPB1 | S100A4 | STUB1 | CORO1B | RPL28 | P2RX4 | CAB39 | TUBB | EZR | ARRDC1 | PSMA3 | CD37 | CSRP1 | GJA1 | RHOF | SLA2 | GSS | IQGAP1 | RBL2 | IGFBP7 | LRRC57 | ANXA11 | LCAT | CST6 | ARHGEF12 | WDR1 | KRT17 | PGAM1 | CLCA1 | RPS8 | ARHGDIB | CRABP2 | DDX11 | MXRA5 | RPL15 | RPS11 | ANGPTL2 | RPS4X
amide biosynthetic process	GO:0043604	20	268	6.23576e-05	GATC | ZFP36L1 | RPL28 | MNF1 | RPL37 | RPS8 | ST3GAL2 | RPL13 | RPS3 | KRT17 | RPS11 | RPLP2 | RPL13A | RPL15 | RPL18 | RPL12 | RPS17 | RPS27 | GSS | RPS4X
peptide biosynthetic process	GO:0043043	19	245	6.69738e-05	GATC | ZFP36L1 | MNF1 | RPL37 | RPS8 | RPL28 | RPL13 | RPS3 | KRT17 | RPS11 | RPLP2 | RPL13A | RPL15 | RPL18 | RPL12 | RPS17 | RPS27 | GSS | RPS4X
intracellular non-membrane-bounded organelle	GO:0043232	47	1150	8.71184e-05	RPL37 | RPS3 | VIM | RAB11A | HOOK1 | HSPB1 | CCAR2 | STUB1 | CORO1B | GSG2 | RPL28 | TUBB | EZR | KRT17 | ORC4 | MBD6 | RPLP2 | LOC102151831 | GJA1 | KRT80 | RARG | RPL13 | IQGAP1 | GATA3 | RBL2 | BCL9L | RPL18 | ANXA11 | ZFHX3 | LYAR | ACIN1 | MNF1 | RPP38 | PPP1R9B | RFC4 | DDX11 | POP5 | RPS8 | MYH9 | RPS17 | RPL13A | RPL15 | RPS27 | RPL12 | NFATC3 | RPS11 | RPS4X
non-membrane-bounded organelle	GO:0043228	47	1150	8.71184e-05	RPL37 | RPS3 | VIM | RAB11A | HOOK1 | HSPB1 | CCAR2 | STUB1 | CORO1B | GSG2 | RPL28 | TUBB | EZR | KRT17 | ORC4 | MBD6 | RPLP2 | LOC102151831 | GJA1 | KRT80 | RARG | RPL13 | IQGAP1 | GATA3 | RBL2 | BCL9L | RPL18 | ANXA11 | ZFHX3 | LYAR | ACIN1 | MNF1 | RPP38 | PPP1R9B | RFC4 | DDX11 | POP5 | RPS8 | MYH9 | RPS17 | RPL13A | RPL15 | RPS27 | RPL12 | NFATC3 | RPS11 | RPS4X
translation	GO:0006412	18	241	0.000190983	GATC | ZFP36L1 | MNF1 | RPL37 | RPS8 | RPL28 | RPL13 | RPS3 | KRT17 | RPS11 | RPLP2 | RPL13A | RPL15 | RPL18 | RPL12 | RPS17 | RPS27 | RPS4X
structural molecule activity	GO:0005198	19	269	0.000202506	KRT17 | RPL37 | TUBB | RPS3 | RPS8 | RPL28 | RPL13 | LOC102151831 | VIM | KRT80 | RPLP2 | RPL13A | RPL15 | RPL18 | RPL12 | RPS17 | RPS27 | RPS11 | RPS4X
cellular amide metabolic process	GO:0043603	21	328	0.0002ESR11437	GATC | ZFP36L1 | PGAM1 | RPL28 | MNF1 | RPL37 | RPS8 | ST3GAL2 | RPL13 | RPS3 | KRT17 | RPS11 | RPLP2 | RPL13A | RPL15 | RPL18 | RPL12 | RPS17 | RPS27 | GSS | RPS4X
ribonucleoprotein complex	GO:1990904	20	307	0.000302873	IQGAP1 | RPS3 | TUBB | RPL37 | RPS8 | RPL28 | RPL13 | RPS17 | POP5 | RPP38 | RPLP2 | TFIP11 | RPL13A | RPL15 | RPL18 | RPL12 | CCAR2 | RPS27 | RPS11 | RPS4X
intracellular ribonucleoprotein complex	GO:0030529	20	307	0.000302873	IQGAP1 | RPS3 | TUBB | RPL37 | RPS8 | RPL28 | RPL13 | RPS17 | POP5 | RPP38 | RPLP2 | TFIP11 | RPL13A | RPL15 | RPL18 | RPL12 | CCAR2 | RPS27 | RPS11 | RPS4X
peptide metabolic process	GO:0006518	19	283	0.000343448	GATC | ZFP36L1 | MNF1 | RPL37 | RPS8 | RPL28 | RPL13 | RPS3 | KRT17 | RPS11 | RPLP2 | RPL13A | RPL15 | RPL18 | RPL12 | RPS17 | RPS27 | GSS | RPS4X
cytosolic small ribosomal subunit	GO:0022627	6	19	0.000497223	RPS3 | RPS8 | RPS11 | RPS17 | RPS27 | RPS4X
cytosol	GO:0005829	24	444	0.000592136	RPL37 | RPS3 | VIM | HOOK1 | CORO1B | TPI1 | RPL28 | EZR | ARFRP1 | MYH9 | RPLP2 | RPL18 | GJA1 | MAP3K12 | PGAM1 | RPS8 | RPS11 | PDE6B | RPS17 | RPL13 | RPL15 | RPS27 | RPL12 | RPS4X
single organismal cell-cell adhesion	GO:0016337	15	193	0.000666379	ZFP36L1 | CD3E | EGR1 | GATA3 | HSPB1 | ITGA6 | EZR | PTGER4 | ZFP36L2 | PATZ1 | CSRP1 | AZI2 | CDSN | SLA2 | ILK
single organism cell adhesion	GO:0098602	15	202	0.00107171	ZFP36L1 | CD3E | EGR1 | GATA3 | HSPB1 | ITGA6 | EZR | PTGER4 | ZFP36L2 | PATZ1 | CSRP1 | AZI2 | CDSN | SLA2 | ILK
extracellular region	GO:0005576	50	1410	0.00113429	LASP1 | FABP3 | CRABP2 | RPS3 | PRSS12 | RPL28 | COL10A1 | VIM | RAB11A | FAM162A | HSPB1 | S100A4 | CD37 | CORO1B | ARRDC1 | P2RX4 | CAB39 | TUBB | ITGA6 | CYB5D2 | PSMA3 | LYPD1 | CRIP2 | CSRP1 | CFB | GJA1 | RHOF | GSS | IQGAP1 | RBL2 | IGFBP7 | LRRC57 | ANXA11 | LCAT | CST6 | ARHGEF12 | TFIP11 | WDR1 | KRT17 | PGAM1 | RPS8 | STUB1 | ARHGDIB | EZR | DDX11 | MXRA5 | RPL15 | RPS11 | ANGPTL2 | RP…
cell junction	GO:0030054	18	287	0.00121009	LASP1 | IQGAP1 | P2RX4 | HSPB1 | EZR | RPS8 | ILK | ITGA6 | RPS3 | VIM | CD3E | RPS11 | MYH9 | CSRP1 | RPL18 | GJA1 | CORO1B | RPS4X
large ribosomal subunit	GO:0015934	8	54	0.00140143	RPL37 | RPL28 | RPL13 | RPLP2 | RPL15 | RPL18 | RPL12 | RPL13A
extracellular region part	GO:0044421	46	1271	0.00145086	LASP1 | FABP3 | CRABP2 | RPS3 | COL10A1 | VIM | RAB11A | FAM162A | HSPB1 | S100A4 | CD37 | CORO1B | RPL28 | P2RX4 | CAB39 | TUBB | ITGA6 | ARRDC1 | PSMA3 | CRIP2 | CSRP1 | GJA1 | RHOF | GSS | IQGAP1 | RBL2 | IGFBP7 | LRRC57 | ANXA11 | LCAT | CST6 | ARHGEF12 | TFIP11 | WDR1 | KRT17 | PGAM1 | RPS8 | STUB1 | ARHGDIB | EZR | DDX11 | MXRA5 | RPL15 | RPS11 | ANGPTL2 | RPS4X
cytosolic large ribosomal subunit	GO:0022625	7	39	0.00149997	RPL37 | RPL28 | RPL13 | RPL15 | RPL18 | RPL12 | RPLP2
small ribosomal subunit	GO:0015935	6	30	0.00332576	RPS3 | RPS8 | RPS11 | RPS17 | RPS27 | RPS4X
nucleolus	GO:0005730	16	257	0.00332576	LYAR | ZFHX3 | ACIN1 | RBL2 | EZR | BCL9L | RPS11 | RPS3 | DDX11 | POP5 | MBD6 | RPL18 | NFATC3 | ORC4 | RPP38 | GATA3
cell-cell adhesion	GO:0098609	15	229	0.00332576	ZFP36L1 | CD3E | EGR1 | GATA3 | HSPB1 | ITGA6 | EZR | PTGER4 | ZFP36L2 | PATZ1 | CSRP1 | AZI2 | CDSN | SLA2 | ILK
cell activation	GO:0001775	15	230	0.00339459	ZFP36L1 | CD3E | EGR1 | HSPB1 | CXCR5 | GATA3 | PTGER4 | LYPD1 | ZFP36L2 | PATZ1 | CSRP1 | AZI2 | ZNF335 | SLA2 | ILK
organelle part	GO:0044422	68	2246	0.00340178	ZNF335 | RPL37 | EGR1 | PPP1R9B | YIPF3 | RPS3 | ST3GAL2 | LAPTM5 | VIM | KRT80 | RAB11A | HSPB1 | CCAR2 | CSTF3 | CORO1B | CTSA | GSG2 | DGAT1 | RPL28 | P2RX4 | TUBB | EZR | ELMSAN1 | KRT17 | ARFRP1 | ORC4 | PATZ1 | MBD6 | TRIAP1 | RPLP2 | RPL18 | GJA1 | GRPEL1 | RARG | RPL13 | IQGAP1 | GATA3 | RBL2 | BCL9L | RPS11 | LOC102151831 | ANXA11 | JPH3 | TFIP11 | SCAMPER | ILK | ZFHX3 | LYAR | ACIN1 | …
organonitrogen compound biosynthetic process	GO:1901566	22	451	0.00428784	RPL37 | RPS3 | ST3GAL2 | GATC | RPL28 | RPLP2 | RPL18 | GSS | RPL13A | KRT17 | GATA3 | ZFP36L1 | MNF1 | RPS8 | PTS | RPS11 | RPS17 | RPL13 | RPL15 | RPS27 | RPL12 | RPS4X
RNA binding	GO:0003723	24	520	0.004VIM49231	RPL37 | RPS3 | VIM | PABPC1 | HSPB1 | CCAR2 | ZFP36L2 | RPL28 | EZR | RPLP2 | CSRP1 | RPL18 | ZFP36L1 | ANXA11 | S100A4 | LYAR | ACIN1 | RPS8 | CSTF3 | RPS11 | RPL13 | RPL15 | RPL12 | RPS4X
intracellular organelle part	GO:0044446	66	2202	0.00554517	ZNF335 | RPL37 | EGR1 | PPP1R9B | YIPF3 | RPS3 | ST3GAL2 | LAPTM5 | VIM | KRT80 | RAB11A | CCAR2 | CSTF3 | CORO1B | CTSA | GSG2 | DGAT1 | RPL28 | P2RX4 | TUBB | EZR | ELMSAN1 | KRT17 | ARFRP1 | ORC4 | PATZ1 | MBD6 | TRIAP1 | RPLP2 | RPL18 | GJA1 | GRPEL1 | RARG | RPL13 | IQGAP1 | GATA3 | RBL2 | BCL9L | RPS11 | LOC102151831 | ANXA11 | JPH3 | TFIP11 | SCAMPER | ILK | ZFHX3 | LYAR | ACIN1 | ZMIZ1 | …
organelle	GO:0043226	105	4040	0.0103998	EGR1 | RPS3 | PRSS12 | FAM162A | ARRDC1 | PSMA3 | STUB1 | MBD6 | TRIAP1 | CSRP1 | LOC102151831 | RARG | IQGAP1 | IGFBP7 | BCL9L | MNF1 | PPP1R9B | DDX11 | CSTF3 | KRT80 | RPL13 | RPS27 | ZNF335 | ZSWIM1 | VIM | RAB11A | CCAR2 | CTSA | RPL28 | P2RX4 | TUBB | EZR | ELMSAN1 | ORC4 | RPL18 | ZSCAN29 | GATC | ARHGEF12 | KRT17 | SESN3 | ZMIZ1 | PGAM1 | TMEM216 | RPP38 | BTG1 | POP5 | RPS11 | RPS17 | RP…
anatomical structure development	GO:0048856	47	1445	0.010703	ZNF335 | EGR1 | CRABP2 | ZFHX3 | ZFP36L2 | CD3E | RAB11A | HOOK1 | HSPB1 | CORO1B | LRRN3 | WDR1 | ITGA6 | CYB5D2 | KRT17 | ARFRP1 | CRIP2 | PATZ1 | MYH9 | AZI2 | RARG | GPR171 | IQGAP1 | CXCR5 | BCL9L | GATA3 | PTGER4 | GJA1 | CST6 | PPP1R9B | TFIP11 | CDSN | VIM | ILK | ZFP36L1 | ACIN1 | ZMIZ1 | TXNIP | MNF1 | TMEM216 | BTG1 | ARHGDIB | EZR | PDE6B | NNAT | APCDD1 | RPS4X
rRNA binding	GO:0019843	5	25	0.0120008	RPL12 | RPL37 | RPS3 | RPLP2 | RPS4X
positive regulation of cellular process	GO:0048522	45	1379	0.0132247	ZNF335 | EGR1 | CRABP2 | RPS3 | ZFP36L2 | CD3E | RAB11A | FAM162A | HSPB1 | CCAR2 | S100A4 | STUB1 | CORO1B | LRRN3 | RPL28 | P2RX4 | CAB39 | ITGA6 | CXCR5 | CRIP2 | PATZ1 | TRIAP1 | GJA1 | SLA2 | RARG | IQGAP1 | CYB5D2 | BCL9L | GATA3 | MAP3K12 | WDR1 | ILK | ZFHX3 | KRT17 | ACIN1 | ZMIZ1 | MNF1 | PTGER4 | BTG1 | EZR | MYH9 | NNAT | NFATC3 | MLLT11 | RPS4X
positive regulation of developmental process	GO:0051094	17	330	0.0135741	KRT17 | ZNF335 | ACIN1 | ILK | EZR | BCL9L | BTG1 | CYB5D2 | CD3E | CRABP2 | RAB11A | LRRN3 | HSPB1 | GJA1 | ZFHX3 | CORO1B | GATA3
cytoplasm	GO:0005737	82	3016	0.01TCHH84584	LASP1 | RPL37 | EGR1 | PPP1R9B | YIPF3 | RPS3 | PRSS12 | ST3GAL2 | ACRV1 | LAPTM5 | VIM | KRT80 | RAB11A | HOOK1 | FAM162A | STUB1 | HSPB1 | RPS27 | CCAR2 | CLCA1 | ORC4 | CORO1B | TPI1 | GSG2 | ZFP36L2 | DGAT1 | RPL28 | P2RX4 | S100A4 | TUBB | EZR | ARRDC1 | PSMA3 | KRT17 | ARFRP1 | CRIP2 | COL10A1 | MYH9 | RPLP2 | TALDO1 | RPL18 | AZI2 | GRPEL1 | SLA2 | LRRC4 | RPL13 | IQGAP1 | RBL2 | ARHGEF12 …
poly(A) RNA binding	GO:0044822	18	367	0.01TCHH84584	LYAR | ZFP36L1 | HSPB1 | ACIN1 | CSRP1 | EZR | RPS8 | RPL28 | RPS3 | ANXA11 | ZFP36L2 | RPS11 | RPL13 | RPL15 | CCAR2 | S100A4 | CSTF3 | RPS4X
positive regulation of biological process	GO:0048518	48	1520	0.01TCHH84584	ZNF335 | EGR1 | CRABP2 | RPS3 | ZFP36L2 | CD3E | RAB11A | FAM162A | HSPB1 | CCAR2 | S100A4 | STUB1 | CORO1B | LRRN3 | RPL28 | P2RX4 | WDR1 | ITGA6 | CXCR5 | CRIP2 | PATZ1 | TRIAP1 | CFB | GJA1 | SLA2 | RARG | IQGAP1 | CYB5D2 | BCL9L | GATA3 | CAB39 | MAP3K12 | TRIM52 | ILK | ZFHX3 | KRT17 | ACIN1 | ZMIZ1 | MNF1 | PTGER4 | BTG1 | EZR | VIM | MYH9 | NNAT | NFATC3 | MLLT11 | RPS4X
hematopoietic or lymphoid organ development	GO:0048534	14	243	0.01TCHH84584	ZFP36L1 | CD3E | EGR1 | ACIN1 | CXCR5 | GATA3 | PTGER4 | CRIP2 | PATZ1 | MYH9 | AZI2 | ZFP36L2 | RARG | GPR171
polymeric cytoskeletal fiber	GO:0099513	10	132	0.01TCHH84584	KRT17 | IQGAP1 | TUBB | EZR | VIM | RAB11A | KRT80 | LOC102151831 | GJA1 | CORO1B
supramolecular fiber	GO:0099512	10	132	0.01TCHH84584	KRT17 | IQGAP1 | TUBB | EZR | VIM | RAB11A | KRT80 | LOC102151831 | GJA1 | CORO1B
S100 protein binding	GO:0044548	3	5	0.0165843	IQGAP1 | ANXA11 | EZR
immune system development	GO:0002520	14	254	0.0216938	ZFP36L1 | CD3E | EGR1 | ACIN1 | CXCR5 | GATA3 | PTGER4 | CRIP2 | PATZ1 | MYH9 | AZI2 | ZFP36L2 | RARG | GPR171
leukocyte cell-cell adhesion	GO:0007159	10	140	0.0217675	ZFP36L1 | CD3E | EGR1 | EZR | GATA3 | PTGER4 | ZFP36L2 | PATZ1 | AZI2 | SLA2
gene expression	GO:0010467	50	1642	0.0224176	ZNF335 | RPL37 | EGR1 | RPS3 | PRSS12 | MYBBP1A | ZFP36L2 | CD3E | CCAR2 | CSTF3 | GATC | RPL28 | EZR | TRIM52 | PATZ1 | TRIAP1 | RPLP2 | RPL18 | GJA1 | SLA2 | ZSCAN29 | RARG | RPL13 | KRT17 | RBL2 | BCL9L | RPS11 | GATA3 | TFIP11 | VIM | ILK | ZFHX3 | ZFP36L1 | ACIN1 | ZMIZ1 | TXNIP | MNF1 | RPS8 | ITGA6 | POP5 | ELMSAN1 | MYH9 | RPS17 | RPL13A | RPL15 | RPS27 | RPL12 | NFATC3 | MLLT11 | RPS4X
hemopoiesis	GO:0030097	13	226	0.0224176	ZFP36L1 | CD3E | EGR1 | ACIN1 | PTGER4 | GATA3 | ZFP36L2 | PATZ1 | MYH9 | AZI2 | CRIP2 | RARG | GPR171
T cell differentiation	GO:0030217	7	70	0.0237555	ZFP36L1 | CD3E | EGR1 | PTGER4 | GATA3 | ZFP36L2 | PATZ1
organonitrogen compound metabolic process	GO:1901564	26	675	0.0237555	RPL37 | RPS3 | ST3GAL2 | TPI1 | GATC | RPL28 | TALDO1 | RPLP2 | RPL18 | GSS | RPL13A | KRT17 | GATA3 | ZFP36L1 | PGAM1 | MNF1 | RPS8 | PTS | RPS11 | PDE6B | RPS17 | RPL13 | RPL15 | RPS27 | RPL12 | RPS4X
cell adhesion	GO:0007155	17	356	0.0237555	ZFP36L1 | CD3E | EGR1 | GATA3 | HSPB1 | EZR | ITGA6 | IGFBP7 | PTGER4 | ZFP36L2 | PATZ1 | MYH9 | CSRP1 | AZI2 | CDSN | SLA2 | ILK
lymphocyte activation	GO:0046649	11	171	0.0237555	ZFP36L1 | CD3E | EGR1 | CXCR5 | GATA3 | PTGER4 | ZFP36L2 | PATZ1 | AZI2 | ZNF335 | SLA2
regulation of cellular component organization	GO:0051128	25	644	0.0258447	ZNF335 | RPS3 | VIM | RAB11A | FAM162A | CCAR2 | CORO1B | LRRN3 | RPL28 | EZR | STUB1 | TRIAP1 | GJA1 | IGFBP7 | BCL9L | GATA3 | LCAT | WDR1 | KRT17 | MNF1 | PTGER4 | CRABP2 | MYH9 | LRRC4 | MLLT11
biological adhesion	GO:0022610	17	360	0.0258447	ZFP36L1 | CD3E | EGR1 | GATA3 | HSPB1 | EZR | ITGA6 | IGFBP7 | PTGER4 | ZFP36L2 | PATZ1 | MYH9 | CSRP1 | AZI2 | CDSN | SLA2 | ILK
leukocyte differentiation	GO:0002521	10	147	0.0268746	ZFP36L1 | CD3E | EGR1 | ACIN1 | PTGER4 | GATA3 | ZFP36L2 | PATZ1 | MYH9 | AZI2
developmental process	GO:0032502	47	1540	0.0279891	ZNF335 | EGR1 | CRABP2 | ZFHX3 | ZFP36L2 | CD3E | RAB11A | HOOK1 | HSPB1 | CORO1B | LRRN3 | WDR1 | ITGA6 | CYB5D2 | KRT17 | ARFRP1 | CRIP2 | PATZ1 | MYH9 | AZI2 | RARG | GPR171 | IQGAP1 | CXCR5 | BCL9L | GATA3 | PTGER4 | GJA1 | CST6 | PPP1R9B | TFIP11 | CDSN | VIM | ILK | ZFP36L1 | ACIN1 | ZMIZ1 | TXNIP | MNF1 | TMEM216 | BTG1 | ARHGDIB | EZR | PDE6B | NNAT | APCDD1 | RPS4X
multicellular organism development	GO:0007275	40	1255	0.0319674	ZNF335 | EGR1 | PPP1R9B | ZFP36L2 | CD3E | RAB11A | HSPB1 | LRRN3 | ITGA6 | CXCR5 | KRT17 | ARFRP1 | CRIP2 | PATZ1 | MYH9 | AZI2 | RARG | GPR171 | IQGAP1 | CYB5D2 | BCL9L | GATA3 | GJA1 | TFIP11 | CDSN | VIM | ILK | ZFP36L1 | ACIN1 | ZMIZ1 | TXNIP | MNF1 | PTGER4 | BTG1 | ARHGDIB | CRABP2 | PDE6B | NNAT | APCDD1 | RPS4X
intermediate filament cytoskeleton	GO:0045111	6	55	0.0348294	KRT17 | STUB1 | KRT80 | LOC102151831 | GJA1 | VIM
macromolecule biosynthetic process	GO:0009059	46	1522	0.0372085	RPL37 | EGR1 | RPS3 | ST3GAL2 | MYBBP1A | TRIM52 | CD3E | RFC4 | HSPB1 | CCAR2 | GATC | RPL28 | EZR | ELMSAN1 | ORC4 | PATZ1 | TRIAP1 | RPLP2 | RPL18 | SLA2 | ZSCAN29 | RARG | RPL13 | KRT17 | RBL2 | BCL9L | GATA3 | LCAT | TFIP11 | ILK | ZFHX3 | ZFP36L1 | ZMIZ1 | TXNIP | MNF1 | RPS8 | ITGA6 | RPS11 | RPS17 | RPL13A | RPL15 | RPS27 | RPL12 | NFATC3 | MLLT11 | RPS4X
system development	GO:0048731	37	1144	0.0374304	ZNF335 | EGR1 | PPP1R9B | ZFP36L2 | CD3E | RAB11A | HSPB1 | LRRN3 | ITGA6 | CXCR5 | KRT17 | CRIP2 | PATZ1 | MYH9 | AZI2 | RARG | GPR171 | IQGAP1 | CYB5D2 | BCL9L | GATA3 | GJA1 | TFIP11 | CDSN | VIM | ILK | ZFP36L1 | ACIN1 | ZMIZ1 | TXNIP | MNF1 | PTGER4 | BTG1 | CRABP2 | PDE6B | NNAT | APCDD1
actin filament binding	GO:0051015	5	37	0.0375999	LASP1 | PPP1R9B | MYH9 | CORO1B | EZR
T cell activation	GO:0042110	9	129	0.0375999	ZFP36L1 | CD3E | EGR1 | PTGER4 | GATA3 | ZFP36L2 | PATZ1 | AZI2 | SLA2
T cell aggregation	GO:0070489	9	129	0.0375999	ZFP36L1 | CD3E | EGR1 | PTGER4 | GATA3 | ZFP36L2 | PATZ1 | AZI2 | SLA2
lymphocyte aggregation	GO:0071593	9	130	0.0390071	ZFP36L1 | CD3E | EGR1 | PTGER4 | GATA3 | ZFP36L2 | PATZ1 | AZI2 | SLA2
single-organism developmental process	GO:0044767	46	1532	0.0390071	ZNF335 | EGR1 | CRABP2 | ZFHX3 | ZFP36L2 | CD3E | RAB11A | HOOK1 | HSPB1 | CORO1B | LRRN3 | WDR1 | ITGA6 | CYB5D2 | KRT17 | ARFRP1 | CRIP2 | PATZ1 | MYH9 | AZI2 | RARG | GPR171 | IQGAP1 | CXCR5 | BCL9L | GATA3 | PTGER4 | GJA1 | PPP1R9B | TFIP11 | CDSN | VIM | ILK | ZFP36L1 | ACIN1 | ZMIZ1 | TXNIP | MNF1 | TMEM216 | BTG1 | ARHGDIB | EZR | PDE6B | NNAT | APCDD1 | RPS4X
leukocyte aggregation	GO:0070486	9	131	0.039999	ZFP36L1 | CD3E | EGR1 | PTGER4 | GATA3 | ZFP36L2 | PATZ1 | AZI2 | SLA2
animal organ development	GO:0048513	30	870	0.0401803	ZNF335 | EGR1 | ZFP36L2 | CD3E | ITGA6 | KRT17 | CRIP2 | PATZ1 | PDE6B | GJA1 | RARG | GPR171 | IQGAP1 | CXCR5 | BCL9L | GATA3 | AZI2 | TFIP11 | CDSN | VIM | ILK | ZFP36L1 | ACIN1 | ZMIZ1 | TXNIP | MNF1 | PTGER4 | MYH9 | NNAT | APCDD1
regulation of developmental process	GO:0050793	24	640	0.0417917	ZNF335 | VIM | CD3E | RAB11A | HSPB1 | CORO1B | LRRN3 | EZR | GJA1 | RARG | GPR171 | ZFHX3 | CYB5D2 | BCL9L | GATA3 | ZFP36L2 | ILK | KRT17 | ACIN1 | MNF1 | BTG1 | ARHGDIB | CRABP2 | MYH9
regulation of intrinsic apoptotic signaling pathway in response to DNA damage	GO:1902229	3	9	0.0417917	CCAR2 | TRIAP1 | RPS3
pentose-phosphate shunt	GO:0006098	3	9	0.0417917	TALDO1 | TPI1 | PGAM1
single-multicellular organism process	GO:0044707	47	1589	0.0430213	ZNF335 | EGR1 | CRABP2 | JPH3 | VIM | CD3E | RAB11A | HSPB1 | CORO1B | LRRN3 | DGAT1 | P2RX4 | EZR | CYB5D2 | KRT17 | ARFRP1 | CRIP2 | PATZ1 | MYH9 | CSRP1 | AZI2 | RARG | GPR171 | IQGAP1 | CXCR5 | BCL9L | GATA3 | LCAT | GJA1 | PPP1R9B | TFIP11 | CDSN | ZFP36L2 | ILK | ZFP36L1 | ACIN1 | ZMIZ1 | TXNIP | MNF1 | PTGER4 | BTG1 | ARHGDIB | ITGA6 | PDE6B | NNAT | APCDD1 | RPS4X
cell differentiation	GO:0030154	33	1001	0.0444779	ZNF335 | EGR1 | CRABP2 | ZFHX3 | ZFP36L2 | CD3E | RAB11A | HOOK1 | WDR1 | EZR | KRT17 | PATZ1 | AZI2 | RARG | GPR171 | IQGAP1 | CYB5D2 | BCL9L | GATA3 | GJA1 | PPP1R9B | VIM | ILK | ZFP36L1 | ACIN1 | ZMIZ1 | TXNIP | MNF1 | PTGER4 | BTG1 | ITGA6 | MYH9 | APCDD1
leukocyte activation	GO:0045321	11	195	0.0490672	ZFP36L1 | CD3E | EGR1 | CXCR5 | GATA3 | PTGER4 | ZFP36L2 | PATZ1 | AZI2 | ZNF335 | SLA2
positive regulation of gene expression	GO:0010628	20	501	0.0495722	KRT17 | CD3E | EGR1 | GATA3 | ZMIZ1 | MNF1 | EZR | BCL9L | ITGA6 | TRIAP1 | VIM | PATZ1 | MYH9 | GJA1 | NFATC3 | MLLT11 | ILK | RARG | ZFHX3 | RPS4X
