# Supplementary material for: Transcriptional Differences between Canine Cutaneous Epitheliotropic Lymphoma and Immune-Mediated Dermatoses
Source: Genes (Basel). 2021 Jan 25;12(2):160. doi: 10.3390/genes12020160 (PMC7912288; doi:10.3390/genes12020160)
Supplement: Supplementary file 1 [file genes-12-00160-s001.zip › Table S6.xlsx]

## Sheet: IPA
Table S6. List of enriched pathways and GO terms, respectively, among genes with significantly lower expression in CETL samples resulting from enrichment analyses with KOBAS 3.0 and IPA.
Ingenuity Canonical Pathways	Ratio	P-value	Genes
GABA Receptor Signaling	0.421	5.01187e-12	ADCY1 | ADCY10 | ADCY2 | ADCY8 | ADCY9 | CACNA1B | CACNA1D | CACNA1E | CACNA1F | CACNA1G | CACNA1I | CACNA1S | CACNA2D3 | CACNG2 | CACNG3 | CACNG6 | CACNG8 | GABBR2 | GABRA1 | GABRA2 | GABRA3 | GABRA4 | GABRA5 | GABRA6 | GABRB2 | GABRB3 | GABRG1 | GABRG2 | GABRG3 | GABRQ | GABRR2 | GABRR3 | GAD1 | GAD2 | KCNN4 | KCNQ3 | SLC6A1 | SLC6A11 | SLC6A12 | SLC6A13
Cellular Effects of Sildenafil (Viagra)	0.328	8.51138e-09	ACTC1 | ADCY1 | ADCY10 | ADCY2 | ADCY8 | ADCY9 | CACNA1D | CACNA1E | CACNA1S | CACNG2 | CACNG3 | CACNG6 | CACNG8 | GUCY1A1 | GUCY2F | ITPR1 | KCNN4 | KCNQ3 | MYH1 | MYH13 | MYH2 | MYH3 | MYH4 | MYH6 | MYH7 | MYH8 | MYL2 | MYL4 | PDE1A | PDE1C | PDE2A | PDE4B | PDE4C | PDE4D | PDE5A | PLCB4 | PLCE1 | PLCH1 | PLCL1 | PPP1R12B | PRKG1 | PRKG2 | SLC4A10
Glutamate Receptor Signaling	0.421	8.51138e-08	GRIA2 | GRID1 | GRID2 | GRIK1 | GRIK2 | GRIK3 | GRIK4 | GRIN2A | GRIN2B | GRIN3A | GRM1 | GRM2 | GRM5 | GRM6 | GRM7 | GRM8 | HOMER2 | SLC17A1 | SLC17A2 | SLC17A6 | SLC17A7 | SLC17A8 | SLC1A2 | SLC1A6
Sperm Motility	0.262	2.29087e-07	ADCY10 | ATP1A4 | BLK | BMX | CACNA1G | CATSPER1 | CATSPER2 | CNGA3 | CNGA4 | CNGB1 | CNGB3 | DYRK4 | EPHA3 | EPHA4 | EPHA5 | EPHA8 | EPHB1 | EPHB2 | ERBB4 | FGFR2 | GUCY1A1 | HCK | HRASLS | INSR | ITK | ITPR1 | MAP2K6 | MERTK | MET | NTRK1 | NTRK2 | NTRK3 | PDE1A | PDE1C | PDE2A | PDE4B | PDE4C | PDE4D | PLA2G4A | PLA2G4F | PLA2G5 | PLB1 | PLCB4 | PLCE1 | PLCH1 | PLCL1 | PRKCB | PRKCQ | PRKD1 | …
cAMP-mediated signaling	0.256	6.0256e-07	ADCY1 | ADCY10 | ADCY2 | ADCY8 | ADCY9 | AGTR2 | AKAP6 | CAMK1G | CAMK2A | CAMK2G | CCR4 | CNGA3 | CNGA4 | CNGB1 | CNGB3 | CNR1 | DRD1 | DRD2 | DRD3 | ENPP6 | FPR2 | FSHR | GABBR2 | GDPD1 | GLP1R | GRK4 | GRM2 | GRM6 | GRM7 | GRM8 | HRH3 | HTR1D | HTR1E | HTR4 | HTR6 | LHCGR | MC3R | NPR3 | NPY1R | OPRK1 | PDE10A | PDE11A | PDE1A | PDE1C | PDE2A | PDE4B | PDE4C | PDE4D | PDE5A | PDE6A | PDE7B | P…
Gustation Pathway	0.275	2.95121e-06	ADCY1 | ADCY10 | ADCY2 | ADCY8 | ADCY9 | ASIC2 | CACNA1B | CACNA1D | CACNA1E | CACNA1F | CACNA1G | CACNA1I | CACNA1S | CACNA2D3 | CACNG2 | CACNG3 | CACNG6 | CACNG8 | ENPP6 | GDPD1 | ITPR1 | P2RX3 | P2RX6 | P2RY2 | PDE10A | PDE11A | PDE1A | PDE1C | PDE2A | PDE4B | PDE4C | PDE4D | PDE5A | PDE6A | PDE7B | PDE8B | PKD2L1 | TAS1R2 | TAS2R38 | TAS2R4 | TAS2R41 | TAS2R8
G-Protein Coupled Receptor Signaling	0.232	7.24436e-06	ADCY1 | ADCY10 | ADCY2 | ADCY8 | ADCY9 | ADRA1A | ADRA1D | AGTR2 | CALCR | CAMK2A | CAMK2G | CCR4 | CHUK | CNR1 | DRD1 | DRD2 | DRD3 | ENPP6 | FPR2 | FSHR | GABBR2 | GDPD1 | GLP1R | GRK4 | GRM1 | GRM2 | GRM5 | GRM6 | GRM7 | GRM8 | HRH3 | HTR1D | HTR1E | HTR4 | HTR6 | LHCGR | MC3R | NPR3 | NPY1R | OPRK1 | PDE10A | PDE11A | PDE1A | PDE1C | PDE2A | PDE4B | PDE4C | PDE4D | PDE5A | PDE6A | PDE7B | PDE…
Calcium Signaling	0.248	7.4131e-06	ACTC1 | ASPH | CACNA1B | CACNA1D | CACNA1E | CACNA1F | CACNA1G | CACNA1I | CACNA1S | CACNA2D3 | CACNG2 | CACNG3 | CACNG6 | CACNG8 | CAMK1G | CAMK2A | CAMK2G | CHRNA5 | CHRNA6 | CHRNA7 | CHRNA9 | CHRNB2 | CHRNB3 | GRIA2 | GRIK1 | GRIN2A | GRIN2B | GRIN3A | HDAC9 | ITPR1 | MYH1 | MYH13 | MYH2 | MYH3 | MYH4 | MYH6 | MYH7 | MYH8 | MYL2 | MYL4 | RCAN2 | RYR1 | RYR3 | SLC8A2 | SLC8A3 | TNNT1 | TRDN | T…
nNOS Signaling in Skeletal Muscle Cells	0.415	8.31764e-06	CACNA1B | CACNA1D | CACNA1E | CACNA1F | CACNA1G | CACNA1I | CACNA1S | CACNA2D3 | CACNG2 | CACNG3 | CACNG6 | CACNG8 | CAPN3 | NOS1 | RYR1 | RYR3 | SNTA1
Synaptic Long Term Depression	0.251	1.09648e-05	CACNA1B | CACNA1D | CACNA1E | CACNA1F | CACNA1G | CACNA1I | CACNA1S | CACNA2D3 | CACNG2 | CACNG3 | CACNG6 | CACNG8 | CRH | GAD1 | GRIA2 | GRID1 | GRID2 | GRM1 | GRM2 | GRM5 | GRM6 | GRM7 | GRM8 | GUCY1A1 | GUCY2F | HRASLS | ITPR1 | NOS1 | NOS2 | NPR2 | NPR3 | PLA2G4A | PLA2G4F | PLA2G5 | PLB1 | PLCB4 | PLCE1 | PLCH1 | PLCL1 | PRKCB | PRKCQ | PRKD1 | PRKG1 | PRKG2 | RRAS2 | RYR1 | RYR3
Coagulation System	0.429	1.7378e-05	BDKRB2 | F10 | F11 | F5 | F8 | FGA | FGB | FGG | KLKB1 | KNG1 | PROS1 | SERPINA5 | SERPINC1 | SERPINF2 | TFPI
Hepatic Fibrosis / Hepatic Stellate Cell Activation	0.247	2.0893e-05	BAMBI | CCR5 | CD40 | COL11A1 | COL11A2 | COL13A1 | COL19A1 | COL21A1 | COL22A1 | COL23A1 | COL24A1 | COL25A1 | COL28A1 | COL4A3 | COL4A4 | COL4A5 | COL5A3 | COL6A5 | COL9A1 | EDNRB | EGF | FASLG | FGF1 | FGFR2 | HGF | IFNG | IL1RAP | IL1RAPL1 | IL1RAPL2 | IL1RL1 | IL6R | LAMA1 | LBP | LEP | MET | MYH1 | MYH13 | MYH2 | MYH3 | MYH4 | MYH6 | MYH7 | MYH8 | MYL2 | MYL4 | TGFBR1
Synaptogenesis Signaling Pathway	0.217	3.01995e-05	ADCY1 | ADCY10 | ADCY2 | ADCY8 | ADCY9 | BDNF | CACNA1B | CAMK2A | CAMK2G | CDC42 | CDH10 | CDH12 | CDH17 | CDH18 | CDH19 | CDH2 | CDH20 | CDH24 | CDH26 | CDH7 | CDH9 | CLASP2 | CNTNAP2 | EPHA3 | EPHA4 | EPHA5 | EPHA7 | EPHA8 | EPHB1 | EPHB2 | GRIA2 | GRIN2A | GRIN2B | GRIN3A | GRM1 | GRM2 | GRM5 | GRM6 | GRM7 | GRM8 | HCK | ITPR1 | KALRN | LRP8 | NLGN1 | NLGN3 | NLGN4X | NRXN1 | NRXN2 | NTRK2 | …
Hepatic Cholestasis	0.245	3.46737e-05	ABCB11 | ABCB4 | ABCC2 | ABCG8 | ADCY1 | ADCY10 | ADCY2 | ADCY8 | ADCY9 | CHUK | CNTF | CYP7A1 | EDA | ESR1 | FABP6 | FASLG | FGF19 | IFNG | IL17A | IL1RAP | IL1RAPL1 | IL1RAPL2 | IL1RL1 | IL25 | INSR | IRAK2 | IRAK3 | IRAK4 | LBP | LEP | LIF | MAPK10 | NR1H3 | NR1H4 | NR5A2 | PPARA | PRKCB | PRKCQ | PRKD1 | SLC10A2 | SLCO1A2 | SLCO1B3 | SLCO1C1 | TNFSF9 | TRAF6
Amyotrophic Lateral Sclerosis Signaling	0.286	5.7544e-05	ALS2 | APAF1 | CACNA1D | CACNA1E | CACNA1S | CAPN3 | CAPN6 | CAPN9 | GDNF | GRIA2 | GRID1 | GRID2 | GRIK1 | GRIK2 | GRIK3 | GRIK4 | GRIN2A | GRIN2B | GRIN3A | HECW1 | NEFH | NEFL | NEFM | NOS1 | PIK3C2G | PIK3R3 | PRPH | SLC1A2
Neuropathic Pain Signaling In Dorsal Horn Neurons	0.275	0.000125893	BDNF | CAMK1G | CAMK2A | CAMK2G | GRIA2 | GRIN2A | GRIN2B | GRIN3A | GRM1 | GRM2 | GRM5 | GRM6 | GRM7 | GRM8 | ITPR1 | KCNN4 | KCNQ3 | NTRK2 | PIK3C2G | PIK3R3 | PLCB4 | PLCE1 | PLCH1 | PLCL1 | PRKCB | PRKCQ | PRKD1 | TAC1
Endocannabinoid Neuronal Synapse Pathway	0.258	0.000125893	ADCY1 | ADCY10 | ADCY2 | ADCY8 | ADCY9 | CACNA1B | CACNA1D | CACNA1E | CACNA1F | CACNA1G | CACNA1I | CACNA1S | CACNA2D3 | CACNG2 | CACNG3 | CACNG6 | CACNG8 | CNR1 | GRIA2 | GRIN2A | GRIN2B | GRIN3A | GRM1 | GRM5 | ITPR1 | KCNJ3 | KCNJ5 | MAPK10 | PLCB4 | PLCE1 | PLCH1 | PLCL1 | TRPV1
Corticotropin Releasing Hormone Signaling	0.248	0.000144544	ADCY1 | ADCY10 | ADCY2 | ADCY8 | ADCY9 | BDNF | CACNA1B | CACNA1D | CACNA1E | CACNA1F | CACNA1G | CACNA1I | CACNA1S | CACNA2D3 | CACNG2 | CACNG3 | CACNG6 | CACNG8 | CNR1 | CRH | CRHR2 | FASLG | GAD1 | GUCY1A1 | GUCY2F | ITPR1 | NOS1 | NOS2 | NPR2 | NPR3 | PRKCB | PRKCQ | PRKD1 | SHH | SMO | UCN3
Neuroinflammation Signaling Pathway	0.209	0.000177828	APH1B | BDNF | CALB1 | CD40 | CD86 | CHUK | CNTF | CYBB | FASLG | GABBR2 | GABRA1 | GABRA2 | GABRA3 | GABRA4 | GABRA5 | GABRA6 | GABRB2 | GABRB3 | GABRG1 | GABRG2 | GABRG3 | GABRQ | GABRR2 | GABRR3 | GAD1 | GAD2 | GDNF | GRIN2A | GRIN2B | GRIN3A | IFNG | IL6R | IRAK2 | IRAK3 | IRAK4 | KCNJ3 | KCNJ5 | KLK1 | MAPK10 | MMP3 | NLRP3 | NOS2 | NOX1 | NOX3 | NOX4 | PIK3C2G | PIK3R3 | PLA2G4A | PLA2G4F |…
Intrinsic Prothrombin Activation Pathway	0.357	0.000213796	COL11A2 | COL5A3 | F10 | F11 | F5 | F8 | FGA | FGB | FGG | KLK1 | KLK12 | KLKB1 | KNG1 | PROS1 | SERPINC1
Opioid Signaling Pathway	0.216	0.000218776	ADCY1 | ADCY10 | ADCY2 | ADCY8 | ADCY9 | BLK | CACNA1B | CACNA1D | CACNA1E | CACNA1F | CACNA1G | CACNA1I | CACNA1S | CACNA2D3 | CACNG2 | CACNG3 | CACNG6 | CACNG8 | CAMK1G | CAMK2A | CAMK2G | CDC42 | CLTCL1 | EGR4 | GRIN2A | GRIN2B | GRIN3A | GRK4 | GRK7 | HCK | ITPR1 | KCNJ3 | KCNJ5 | MAP2K6 | NOS1 | OPRK1 | PDE1A | PDE1C | PDYN | PIK3C2G | PRKCB | PRKCQ | PRKD1 | RGS10 | RGS4 | RGS6 | RGS7 | RGS…
eNOS Signaling	0.238	0.00025704	ADCY1 | ADCY10 | ADCY2 | ADCY8 | ADCY9 | AQP10 | AQP2 | AQP4 | AQP5 | AQP8 | AQP9 | BDKRB2 | CCNA1 | CHRNA5 | CHRNA6 | CHRNA7 | CHRNA9 | CHRNB2 | CHRNB3 | CNGA3 | CNGA4 | CNGB1 | CNGB3 | ESR1 | GUCY1A1 | ITPR1 | KNG1 | LPAR2 | LPAR4 | MIP | NOSTRIN | PIK3C2G | PIK3R3 | PRKAA2 | PRKCB | PRKCQ | PRKD1 | PRKG1
Serotonin Receptor Signaling	0.349	0.000288403	ADCY1 | ADCY10 | ADCY2 | ADCY8 | ADCY9 | HTR1D | HTR1E | HTR3B | HTR4 | HTR6 | MAOB | SLC18A1 | SLC6A4 | SMOX | TPH1
GP6 Signaling Pathway	0.25	0.000436516	COL11A1 | COL11A2 | COL13A1 | COL19A1 | COL21A1 | COL22A1 | COL23A1 | COL24A1 | COL25A1 | COL28A1 | COL4A3 | COL4A4 | COL4A5 | COL5A3 | COL6A5 | COL9A1 | FGA | FGB | FGG | GP6 | ITGA2B | ITGB3 | ITPR1 | LAMA1 | NOX1 | PIK3C2G | PIK3R3 | PRKCB | PRKCQ | PRKD1
Extrinsic Prothrombin Activation Pathway	0.5	0.00047863	F10 | F5 | FGA | FGB | FGG | PROS1 | SERPINC1 | TFPI
GPCR-Mediated Nutrient Sensing in Enteroendocrine Cells	0.25	0.000660693	ADCY1 | ADCY10 | ADCY2 | ADCY8 | ADCY9 | CACNA1B | CACNA1D | CACNA1E | CACNA1F | CACNA1G | CACNA1I | CACNA1S | CACNA2D3 | CACNG2 | CACNG3 | CACNG6 | CACNG8 | FFAR4 | GIP | ITPR1 | PLCB4 | PLCE1 | PLCH1 | PLCL1 | PRKCB | PRKCQ | PRKD1 | RAPGEF4
CREB Signaling in Neurons	0.216	0.000676083	ADCY1 | ADCY10 | ADCY2 | ADCY8 | ADCY9 | CACNA1B | CACNA1D | CACNA1E | CACNA1F | CACNA1G | CACNA1I | CACNA1S | CACNA2D3 | CACNG2 | CACNG3 | CACNG6 | CACNG8 | CAMK2A | CAMK2G | GRIA2 | GRID1 | GRID2 | GRIK1 | GRIK2 | GRIK3 | GRIK4 | GRIN2A | GRIN2B | GRM1 | GRM2 | GRM5 | GRM6 | GRM7 | GRM8 | ITPR1 | PIK3C2G | PIK3R3 | PLCB4 | PLCE1 | PLCH1 | PLCL1 | PRKCB | PRKCQ | PRKD1 | RRAS2
tRNA Splicing	0.333	0.000758578	ENPP6 | GDPD1 | PDE10A | PDE11A | PDE1A | PDE1C | PDE2A | PDE4B | PDE4C | PDE4D | PDE5A | PDE6A | PDE7B | PDE8B
FXR/RXR Activation	0.238	0.00104713	ABCB11 | ABCB4 | ABCC2 | ABCG8 | ALB | APOA4 | APOF | BAAT | CYP7A1 | FABP6 | FGA | FGF19 | FOXA3 | G6PC2 | KNG1 | LIPC | MAPK10 | MTTP | NR1H3 | NR1H4 | NR5A2 | PON1 | PPARA | PPARG | PPARGC1A | SERPINF2 | SLC10A2 | SLC51A | SLCO1B3 | TF
Netrin Signaling	0.277	0.00169824	CACNA1B | CACNA1D | CACNA1E | CACNA1F | CACNA1G | CACNA1I | CACNA1S | CACNA2D3 | CACNG2 | CACNG3 | CACNG6 | CACNG8 | DCC | PRKG1 | RYR1 | RYR3 | UNC5C | UNC5D
Protein Kinase A Signaling	0.185	0.0020893	ADCY1 | ADCY10 | ADCY2 | ADCY8 | ADCY9 | AKAP6 | ANAPC1 | ANAPC10 | CAMK2A | CAMK2G | CDC14B | CDC25A | CDC25C | CHUK | CNGA3 | CNGA4 | CNGB1 | CNGB3 | DCC | DHH | DUSP16 | DUSP3 | DUSP5 | ENPP6 | EYA1 | FLNC | GDPD1 | GRK7 | GYS2 | HHAT | HIST1H1T | ITPR1 | MYH2 | MYH4 | MYL2 | MYL4 | PDE10A | PDE11A | PDE1A | PDE1C | PDE2A | PDE4B | PDE4C | PDE4D | PDE5A | PDE6A | PDE7B | PDE8B | PHKB | PLCB4 |…
Gαi Signaling	0.224	0.00380189	ADCY1 | ADCY10 | ADCY2 | ADCY8 | ADCY9 | AGTR2 | CCR4 | CNR1 | DRD2 | DRD3 | FPR2 | GABBR2 | GRM2 | GRM6 | GRM7 | GRM8 | HRH3 | HTR1D | HTR1E | NPR3 | NPY1R | OPRK1 | RGS10 | RGS4 | RGS7 | RRAS2 | SSTR3 | XCR1
Type II Diabetes Mellitus Signaling	0.217	0.00416869	ABCC8 | ACSL5 | ACSL6 | CACNA1B | CACNA1D | CACNA1E | CACNA1F | CACNA1G | CACNA1I | CACNA1S | CACNA2D3 | CACNG2 | CACNG3 | CACNG6 | CACNG8 | CHUK | INSR | IRS4 | MAPK10 | PIK3C2G | PIK3R3 | PPARG | PRKAA2 | PRKCB | PRKCQ | PRKD1 | SLC27A2 | SLC2A2 | SLC2A4 | SOCS4 | SOCS5
SPINK1 Pancreatic Cancer Pathway	0.267	0.00457088	CLPS | CPA1 | CPA5 | CPA6 | CPB2 | CPD | CPN1 | CPO | CPQ | F2RL1 | KLK1 | KLK12 | KLKB1 | PRSS2 | TGFBR1 | TMPRSS15
LPS/IL-1 Mediated Inhibition of RXR Function	0.196	0.00537032	ABCB11 | ABCB9 | ABCC2 | ABCC4 | ABCG8 | ACSL5 | ACSL6 | ALDH1A2 | ALDH1B1 | ALDH8A1 | CES2 | CHST12 | CHST4 | CYP2A6 (includes others) | CYP2B6 | CYP3A4 | CYP4A11 | CYP7A1 | FABP6 | FABP7 | HS2ST1 | HS3ST1 | HS3ST2 | HS3ST4 | HS6ST3 | IL1RAP | IL1RAPL1 | IL1RAPL2 | IL1RL1 | LBP | LIPC | MAOB | NDST3 | NDST4 | NR1H3 | NR1H4 | NR5A2 | PPARA | PPARGC1A | SLC27A2 | SLCO1A2 | SLCO1B3 | SMOX | TRAF6
Phenylalanine Degradation IV (Mammalian | via Side Chain)	0.429	0.00660693	AASDH | ACSF3 | GOT1L1 | MAOB | SLC27A2 | SMOX
Aspartate Degradation II	0.571	0.00794328	GOT1L1 | LIPF | MDH1 | MDH1B
Cardiac Hypertrophy Signaling (Enhanced)	0.172	0.00831764	ACE | ADCY1 | ADCY10 | ADCY2 | ADCY8 | ADCY9 | ADRA1A | ADRA1D | CACNA1D | CACNA1E | CACNA1S | CAMK2A | CAMK2G | CHUK | CNTF | CYBB | DIAPH3 | EDA | EDNRB | ENPP6 | FASLG | FGF1 | FGF12 | FGF16 | FGF19 | FGF6 | FGF9 | FGFR2 | FZD3 | GATA4 | GDPD1 | HDAC9 | IFNG | IFNLR1 | IL12RB1 | IL17A | IL18R1 | IL1RL1 | IL22RA2 | IL25 | IL31RA | IL6R | ITPR1 | LEP | LIF | MAP2K6 | MAP3K9 | MAPK10 | PDE10A | P…
TCA Cycle II (Eukaryotic)	0.333	0.0102329	DHTKD1 | IDH3A | IDH3B | LIPF | MDH1 | MDH1B | OGDHL | SDHA
GPCR-Mediated Integration of Enteroendocrine Signaling Exemplified by an L Cell	0.233	0.0144544	ADCY1 | ADCY10 | ADCY2 | ADCY8 | ADCY9 | ADCYAP1 | CALCA | GALR1 | GIP | GLP1R | GRPR | ITPR1 | NPY2R | PLCB4 | PLCE1 | PLCH1 | PLCL1
Glutamate Dependent Acid Resistance	1	0.0177828	GAD1 | GAD2
Role of NFAT in Cardiac Hypertrophy	0.186	0.0186209	ADCY1 | ADCY10 | ADCY2 | ADCY8 | ADCY9 | CACNA1B | CACNA1D | CACNA1E | CACNA1F | CACNA1G | CACNA1I | CACNA1S | CACNA2D3 | CACNG2 | CACNG3 | CACNG6 | CACNG8 | CAMK1G | CAMK2A | CAMK2G | GATA4 | HDAC9 | ITPR1 | LIF | MAP2K6 | MAPK10 | PIK3C2G | PIK3R3 | PLCB4 | PLCE1 | PLCH1 | PLCL1 | PRKCB | PRKCQ | PRKD1 | RCAN2 | RRAS2 | SLC8A2 | SLC8A3 | TGFBR1
nNOS Signaling in Neurons	0.255	0.0186209	CAMK2A | CAPN3 | CAPN6 | CAPN9 | DLG2 | GRIN2A | GRIN2B | GRIN3A | NOS1 | PRKCB | PRKCQ | PRKD1
FcγRIIB Signaling in B Lymphocytes	0.224	0.0213796	CACNA1B | CACNA1D | CACNA1E | CACNA1F | CACNA1G | CACNA1I | CACNA1S | CACNA2D3 | CACNG2 | CACNG3 | CACNG6 | CACNG8 | CD79B | MAPK10 | PIK3C2G | PIK3R3 | RRAS2
Bile Acid Biosynthesis | Neutral Pathway	0.385	0.0218776	AKR1C3 | BAAT | CYP3A4 | CYP7A1 | SCP2
Axonal Guidance Signaling	0.166	0.0218776	ACE | ADAM2 | ADAM22 | ADAM23 | ADAM28 | ADAM29 | ADAM32 | ADAM7 | ADAM9 | ADAMTS13 | ADAMTS14 | ADAMTS17 | ADAMTS18 | ADAMTS19 | ADAMTS20 | ADAMTS3 | ADAMTS6 | BDNF | BMP10 | BMP15 | BMP5 | CDC42 | COPS5 | DCC | DPYSL5 | ECE2 | EGF | EPHA3 | EPHA4 | EPHA5 | EPHA7 | EPHA8 | EPHB1 | EPHB2 | FZD3 | GLIS1 | HHIP | KALRN | LRRC4C | MET | MMP16 | MMP28 | MMP3 | MMP8 | MYL2 | MYL4 | NTF3 | NTRK1 | NTRK…
Gαs Signaling	0.206	0.0251189	ADCY1 | ADCY10 | ADCY2 | ADCY8 | ADCY9 | CNGA3 | CNGA4 | CNGB1 | CNGB3 | CNR1 | DRD1 | FSHR | GLP1R | HCK | HTR4 | HTR6 | LHCGR | MC3R | RAPGEF2 | RAPGEF4 | RYR1 | RYR3
Dopamine-DARPP32 Feedback in cAMP Signaling	0.19	0.0263027	ADCY1 | ADCY10 | ADCY2 | ADCY8 | ADCY9 | CACNA1D | CACNA1E | CACNA1S | DRD1 | DRD2 | DRD3 | GRIN2A | GRIN2B | GRIN3A | GUCY1A1 | ITPR1 | KCNJ1 | KCNJ3 | KCNJ5 | NOS1 | PLCB4 | PLCE1 | PLCH1 | PLCL1 | PPP1R1B | PPP1R3A | PRKCB | PRKCQ | PRKD1 | PRKG1 | PRKG2
IL-15 Production	0.198	0.0295121	BLK | BMX | DYRK4 | EPHA3 | EPHA4 | EPHA5 | EPHA8 | EPHB1 | EPHB2 | ERBB4 | FGFR2 | HCK | INSR | ITK | MAP2K6 | MERTK | MET | NTRK1 | NTRK2 | NTRK3 | RET | ROS1 | TXK | TYRO3
Basal Cell Carcinoma Signaling	0.219	0.0301995	BMP10 | BMP15 | BMP5 | FZD3 | GLIS1 | HHIP | SHH | SMO | WNT1 | WNT10B | WNT2 | WNT7A | WNT8A | WNT9A | WNT9B | ZNF875
Androgen Biosynthesis	0.357	0.0301995	AKR1C3 | CYP17A1 | HSD17B3 | HSD3B2 | SRD5A2
Cardiomyocyte Differentiation via BMP Receptors	0.3	0.0416869	BMP10 | BMP5 | BMPR1B | GATA4 | MYH7 | MYL2
Phototransduction Pathway	0.226	0.0446684	CNGA3 | CNGB1 | CNGB3 | GUCY1A1 | GUCY2F | OPN1LW | OPN3 | OPN5 | PDE6A | RCVRN | RGS9 | SAG
Biotin-carboxyl Carrier Protein Assembly	0.667	0.0489779	ACACA | ACACB
Chondroitin Sulfate Biosynthesis (Late Stages)	0.229	0.0489779	CHST12 | CHST4 | CHSY1 | CHSY3 | HS2ST1 | HS3ST1 | HS3ST2 | HS3ST4 | HS6ST3 | NDST3 | NDST4

## Sheet: KEGG
KEGG Pathways	Input	Background	P-value	Genes
Olfactory transduction	373	774	2.01374e-43	LOC100855850 | LOC100687027 | LOC483507 | OR04E05 | OR16B12 | LOC483503 | LOC100687182 | CAMK2A | OR16G03 | LOC100685840 | LOC100856189 | LOC100686790 | LOC100686794 | PRKG2 | LOC106559671 | LOC100686385 | LOC482222 | COR2AV2 | LOC100686225 | LOC100688048 | LOC483599 | COR52AC1 | cOR52P3 | cOR56B2 | LOC100687811 | LOC100688263 | LOC100688267 | LOC100687801 | OR08B12 | LOC485347 | COR1P2 | COR1A3 …
Neuroactive ligand-receptor interaction	95	265	2.69511e-05	GABRG1 | CNR1 | GABRR2 | AGTR2 | GRPR | DRD1 | GPR156 | MC3R | GABRR3 | GLP1R | GRM2 | GRIK1 | MAS1 | GRIK4 | CHRNB3 | CHRNA6 | GRIK3 | NPY2R | P2RX3 | LPAR4 | P2RX6 | LEP | FPR2 | LOC475521 | GRID1 | PRLR | LOC610380 | OPRK1 | OXTR | HTR1D | GRM7 | RXFP2 | BRS3 | TRHR | NPY1R | GALR1 | PTH2R | CYSLTR2 | GABRA6 | GABRB2 | GABRG2 | GABRA1 | TRPV1 | GABBR2 | GRID2 | GRM6 | P2RY2 | PRSS2 | DRD3 | AD…
Nicotine addiction	25	40	0.0013859	GABRG3 | GABRG1 | GABRA5 | CHRNA6 | SLC17A8 | GABRA3 | GABRQ | CACNA1B | GRIA2 | SLC17A6 | GABRB3 | CHRNA7 | GRIN2B | GABRR3 | GRIN2A | CHRNB2 | GABRR2 | GABRA2 | GABRA4 | GABRA6 | GABRB2 | GABRG2 | GABRA1 | SLC17A7 | GRIN3A
ABC transporters	22	45	0.0355348	ABCB11 | ABCA4 | ABCA5 | ABCD2 | ABCC5 | ABCC2 | ABCG8 | ABCC9 | ABCC12 | LOC100683063 | ABCG4 | ABCC8 | ABCB9 | LOC482344 | ABCC11 | ABCD4 | ABCA13 | ABCC4 | ABCB4 | ABCC6 | TAP2 | LOC478384
Morphine addiction	35	93	0.0466278	GABRG3 | GABBR2 | PDE1C | PDE11A | PDE8B | GABRA5 | GABRG2 | PDE1A | GABRG1 | KCNJ5 | ADCY2 | GABRA3 | GABRQ | DRD1 | PDE10A | GABRB3 | CACNA1B | GRK4 | PDE2A | PRKCB | GABRR3 | PDE7B | ADCY1 | PDE4B | GABRA2 | GABRA4 | PDE4D | GABRR2 | GABRA6 | GABRB2 | ADCY9 | ADCY8 | GABRA1 | PDE4C | KCNJ3

## Sheet: GO
GO term	GO number	Input	Background	P-value	Genes
transmembrane signaling receptor activity	GO:0004888	189	547	2.86321e-09	GABRG1 | CNR1 | ACKR2 | LOC100684808 | LOC483556 | GABRR2 | COR6W1 | AGTR2 | NMBR | OR6S1 | DRD1 | OR04E05 | OR16B12 | OR2A25 | COR2L17 | LOC100687182 | LOC100683306 | GPR4 | LOC488612 | LOC100684033 | OPN1LW | COR52X2 | HTR1E | CAFA-T2R12 | ADGRL2 | GPR161 | GPR85 | LOC488626 | GPR156 | LOC481602 | ADGRG7 | OR8S17 | LOC483455 | LOC482550 | PIGR | IL1RL1 | LOC485330 | SSTR3 | LOC483510 | CD40 | C…
signaling receptor activity	GO:0038023	198	584	2.86321e-09	GABRG1 | CNR1 | ACKR2 | LOC100684808 | LOC483556 | GABRR2 | OR16B12 | COR6W1 | AGTR2 | NMBR | OR6S1 | DRD1 | OR04E05 | ESRRB | OR2A25 | COR2L17 | LOC100687182 | LOC100683306 | GPR4 | LOC488612 | LOC100684033 | OPN1LW | COR52X2 | HTR1E | CAFA-T2R12 | ADGRL2 | GPR161 | GPR85 | LOC488626 | GPR156 | LOC481602 | ADGRG7 | OR8S17 | PPARG | LOC483455 | LOC482550 | PIGR | IL1RL1 | LOC485330 | SSTR3 | LOC4…
G-protein coupled receptor activity	GO:0004930	159	435	2.86321e-09	CNR1 | ACKR2 | LOC100684808 | LOC483556 | AGTR2 | NMBR | OR6S1 | DRD1 | OR04E05 | OR16B12 | OR2A25 | COR2L17 | LOC100687182 | LOC100683306 | GPR4 | LOC488612 | LOC100688741 | OPN1LW | COR52X2 | HTR1E | ADGRL2 | GPR161 | GPR85 | LOC488626 | GPR156 | ADGRG7 | OR8S17 | LOC483455 | LOC482550 | LOC485330 | GPR12 | LOC483510 | COR13C13 | LOC102156656 | PROKR1 | GABBR2 | LOC482236 | OR2M9 | TAS1R2 | LOC…
integral component of membrane	GO:0016021	564	2201	2.86321e-09	KIAA1324L | C20H19orf38 | TMEM209 | LDLRAD4 | CPD | KCNK9 | MS4A1 | ADCY2 | C8H14orf37 | KCNK10 | UCP1 | LOC102153191 | OR16B12 | TRDN | LOC100687182 | SMO | GPR4 | CNTNAP5 | OPN1LW | ADGRL2 | GPR85 | GALNT13 | LOC482550 | SLITRK1 | TIMD4 | IL1RL1 | KCNH6 | KCNJ5 | ZNRF3 | ATP8B4 | TMTC1 | CTXN2 | TVP23B | PAQR9 | KCNS2 | EI24 | GDAP1 | MADD | LHFPL4 | DLA-DOB | SEC22C | LPAR4 | CLDN12 | COR1A3 |…
molecular transducer activity	GO:0060089	211	645	3.02574e-09	GABRG1 | CNR1 | ACKR2 | LOC100684808 | LOC483556 | GABRR2 | OR16B12 | COR6W1 | LOC403900 | AGTR2 | NMBR | OR6S1 | DRD1 | OR04E05 | ESRRB | OR2A25 | COR2L17 | LOC100687182 | LOC100683306 | GPR4 | LOC488612 | LOC100684033 | OPN1LW | COR52X2 | HTR1E | CAFA-T2R12 | ADGRL2 | GPR161 | GPR85 | LOC488626 | GPR156 | LOC481602 | ADGRG7 | NTRK1 | TINAG | PPARG | LOC483455 | LOC482550 | PIGR | IL1RL1 | LOC49…
intrinsic component of membrane	GO:0031224	566	2218	3.02574e-09	KIAA1324L | C20H19orf38 | TMEM209 | LDLRAD4 | CPD | KCNK9 | MS4A1 | ADCY2 | C8H14orf37 | KCNK10 | UCP1 | LOC102153191 | OR16B12 | TRDN | LOC100687182 | SMO | GPR4 | CNTNAP5 | OPN1LW | ADGRL2 | GPR85 | GALNT13 | LOC482550 | SLITRK1 | TIMD4 | IL1RL1 | KCNH6 | KCNJ5 | ZNRF3 | ATP8B4 | TMTC1 | CTXN2 | TVP23B | PAQR9 | KCNS2 | EI24 | GDAP1 | MADD | LHFPL4 | DLA-DOB | SEC22C | LPAR4 | CLDN12 | COR1A3 |…
G-protein coupled receptor signaling pathway	GO:0007186	188	567	1.32853e-08	GABRG1 | CNR1 | PDYN | ACKR2 | LOC100684808 | EDNRB | GABRR2 | PLCL1 | AGTR2 | NMBR | OR6S1 | DRD1 | OR04E05 | OR16B12 | OR2A25 | COR2L17 | LOC100687182 | LOC100683306 | GPR4 | LOC488612 | LOC100684033 | OPN1LW | COR52X2 | HTR1E | CAFA-T2R12 | ADGRL2 | GPR161 | GPR85 | LOC488626 | GPR156 | ADGRG7 | OR8S17 | LOC483455 | CXCL13 | LOC482550 | LOC485330 | CCL17 | GPR12 | LOC483510 | KCNK2 | COR13C13 …
neurological system process	GO:0050877	158	448	1.32853e-08	PDYN | LOC100684808 | PDE6A | GABRR2 | LOC491671 | LOC403900 | AGTR2 | CALB1 | DRD1 | OR04E05 | OR16B12 | OR2A25 | COR2L17 | LOC100687182 | NETO1 | LOC488612 | LOC100684033 | OPN1LW | COR52X2 | CAFA-T2R12 | OR08E10 | LOC481602 | OR8S17 | LOC483455 | LOC482550 | PIGR | LOC485330 | LOC477647 | LOC483510 | CNGB3 | COR13C13 | OR13F1 | CAFA-T2R43 | KCNA2 | LOC482236 | OR2M9 | TAS1R2 | LOC482239 | OR2A…
sensory perception of smell	GO:0007608	100	233	1.45761e-08	LOC100684808 | CNGA4 | LOC100686764 | OR04E05 | OR16B12 | LOC482210 | COR2L17 | LOC100687182 | LOC488612 | LOC100688741 | COR52X2 | OR8S17 | LOC483455 | LOC482550 | LOC485330 | LOC102156656 | LOC483510 | COR13C13 | OR13F1 | LOC482236 | OR2M9 | LOC482239 | OR2A12 | COR1P2 | COR1A3 | LOC100856344 | LOC106558939 | LOC608416 | COR52P2P | COR51R2 | LOC100686465 | LOC100688253 | LOC489314 | LOC482243 |…
olfactory receptor activity	GO:0004984	98	227	1.50739e-08	LOC100684808 | LOC100686764 | OR04E05 | OR16B12 | LOC482210 | COR2L17 | LOC100687182 | LOC488612 | LOC100688741 | COR52X2 | OR8S17 | LOC483455 | LOC482550 | LOC485330 | LOC102156656 | LOC483510 | COR13C13 | OR13F1 | LOC482236 | OR2M9 | LOC482239 | OR2A12 | COR1P2 | COR1A3 | LOC100856344 | LOC106558939 | LOC608416 | COR52P2P | COR51R2 | LOC100684702 | LOC100688253 | LOC489314 | LOC482243 | OR2T2 |…
detection of chemical stimulus involved in sensory perception of smell	GO:0050911	98	227	1.50739e-08	LOC100684808 | LOC100686764 | OR04E05 | OR16B12 | LOC482210 | COR2L17 | LOC100687182 | LOC488612 | LOC100688741 | COR52X2 | OR8S17 | LOC483455 | LOC482550 | LOC485330 | LOC102156656 | LOC483510 | COR13C13 | OR13F1 | LOC482236 | OR2M9 | LOC482239 | OR2A12 | COR1P2 | COR1A3 | LOC100856344 | LOC106558939 | LOC608416 | COR52P2P | COR51R2 | LOC100684702 | LOC100688253 | LOC489314 | LOC482243 | OR2T2 |…
sensory perception	GO:0007600	137	371	1.68077e-08	PDYN | LOC100684808 | LOC483556 | GABRR2 | LOC403900 | LOC100686764 | OR04E05 | OR16B12 | OR2A25 | COR2L17 | LOC100687182 | LOC488612 | LOC100688741 | OPN1LW | COR52X2 | CAFA-T2R12 | LOC481602 | OR8S17 | LOC483455 | LOC482550 | PIGR | LOC485330 | LOC477647 | LOC483510 | CNGB3 | COR13C13 | OR13F1 | CAFA-T2R43 | KCNA2 | LOC482236 | OR2M9 | TAS1R2 | LOC482239 | OR2A12 | P2RX3 | COR1P2 | DCDC2 | COR1…
detection of stimulus involved in sensory perception	GO:0050906	106	259	2.54324e-08	LOC100684808 | LOC100686764 | OR04E05 | OR16B12 | LOC482210 | COR2L17 | LOC100687182 | LOC488612 | LOC100684033 | COR52X2 | CAFA-T2R12 | OR8S17 | LOC483455 | LOC482550 | PIGR | LOC485330 | LOC102156656 | LOC483510 | COR13C13 | OR13F1 | CAFA-T2R43 | LOC482236 | OR2M9 | LOC482239 | OR2A12 | COR1P2 | COR1A3 | LOC100856344 | LOC106558939 | LOC608416 | COR52P2P | COR51R2 | KCNA1 | LOC100683317 | LOC10…
detection of chemical stimulus involved in sensory perception	GO:0050907	101	243	3.37651e-08	LOC100684808 | LOC100686764 | OR04E05 | OR16B12 | LOC482210 | COR2L17 | LOC100687182 | LOC488612 | LOC100688741 | COR52X2 | CAFA-T2R12 | OR8S17 | LOC483455 | LOC482550 | PIGR | LOC485330 | LOC102156656 | LOC483510 | COR13C13 | OR13F1 | CAFA-T2R43 | LOC482236 | OR2M9 | LOC482239 | OR2A12 | COR1P2 | COR1A3 | LOC100856344 | LOC106558939 | LOC608416 | COR52P2P | COR51R2 | LOC100684702 | LOC100688253 …
sensory perception of chemical stimulus	GO:0007606	105	263	8.02561e-08	LOC100684808 | CNGA4 | LOC100686764 | OR04E05 | OR16B12 | LOC482210 | COR2L17 | LOC100687182 | LOC488612 | LOC100684033 | COR52X2 | CAFA-T2R12 | OR8S17 | LOC483455 | LOC482550 | PIGR | LOC485330 | LOC102156656 | LOC483510 | COR13C13 | OR13F1 | CAFA-T2R43 | LOC482236 | OR2M9 | TAS1R2 | LOC482239 | OR2A12 | P2RX3 | COR1P2 | COR1A3 | LOC100856344 | LOC106558939 | LOC608416 | COR52P2P | COR51R2 | LOC…
obsolete signal transducer activity	GO:0004871	212	687	8.02561e-08	GABRG1 | CNR1 | ACKR2 | LOC100684808 | LOC483556 | LOC106558939 | OR16B12 | COR6W1 | PLCL1 | AGTR2 | NMBR | OR6S1 | DRD1 | OR04E05 | ESRRB | OR2A25 | COR2L17 | LOC100687182 | LOC100683306 | GPR4 | LOC488612 | LOC100684033 | OPN1LW | COR52X2 | HTR1E | CAFA-T2R12 | ADGRL2 | TNIK | GPR85 | LOC488626 | GPR156 | LOC481602 | ADGRG7 | NTRK1 | PPARG | LOC483455 | GABRR2 | CXCL13 | LOC482550 | PIGR | IL1R…
detection of chemical stimulus	GO:0009593	101	253	1.65103e-07	LOC100684808 | LOC100686764 | OR04E05 | OR16B12 | LOC482210 | COR2L17 | LOC100687182 | LOC488612 | LOC100688741 | COR52X2 | CAFA-T2R12 | OR8S17 | LOC483455 | LOC482550 | PIGR | LOC485330 | LOC102156656 | LOC483510 | COR13C13 | OR13F1 | CAFA-T2R43 | LOC482236 | OR2M9 | LOC482239 | OR2A12 | COR1P2 | COR1A3 | LOC100856344 | LOC106558939 | LOC608416 | COR52P2P | COR51R2 | LOC100684702 | LOC100688253 …
membrane part	GO:0044425	610	2523	3.39253e-07	KIAA1324L | C20H19orf38 | TMEM209 | LDLRAD4 | CPD | KCNK9 | MS4A1 | ADCY2 | BLK | C8H14orf37 | KCNK10 | UCP1 | LOC102153191 | OR16B12 | TRDN | LOC100687182 | SMO | GPR4 | CNTNAP5 | OPN1LW | ADGRL2 | GPR85 | GALNT13 | LOC482550 | SLITRK1 | TIMD4 | IL1RL1 | KCNH6 | KCNJ5 | ZNRF3 | ATP8B4 | TMTC1 | CTXN2 | TVP23B | RAPGEF2 | PAQR9 | KCNS2 | EI24 | GDAP1 | MADD | NDUFA9 | LHFPL4 | DLA-DOB | SEC22C | …
detection of stimulus	GO:0051606	108	289	7.43502e-07	LOC100684808 | LOC100686764 | OR04E05 | OR16B12 | LOC482210 | COR2L17 | LOC100687182 | SMO | LOC488612 | LOC100684033 | OPN1LW | COR52X2 | CAFA-T2R12 | OR8S17 | LOC483455 | LOC482550 | PIGR | LOC485330 | LOC102156656 | LOC483510 | COR13C13 | OR13F1 | CAFA-T2R43 | LOC482236 | OR2M9 | LOC482239 | OR2A12 | COR1P2 | COR1A3 | LOC100856344 | LOC106558939 | LOC608416 | COR52P2P | COR51R2 | KCNA1 | LOC10…
system process	GO:0003008	194	643	1.60183e-06	PDYN | SMAD5 | FIG4 | GABRR2 | SPTBN4 | LOC491671 | LOC403900 | AGTR2 | CALB1 | DRD1 | OR04E05 | OR16B12 | OR2A25 | COR2L17 | PDE6A | TRDN | LOC100687182 | NETO1 | MYH3 | LOC488612 | LOC100684033 | OPN1LW | COR52X2 | COR52P2P | CAFA-T2R12 | MYH4 | OR1E2 | OR08E10 | LOC481602 | OR8S17 | LOC483455 | NOS2 | PDE5A | LOC482550 | PIGR | LOC485330 | LOC477647 | LOC483510 | OR10H08 | CPS1 | COR13C13 | BM…
plasma membrane	GO:0005886	358	1375	2.27684e-06	KCNK9 | MS4A1 | ADCY2 | KCNK10 | OR04E05 | OR16B12 | TRDN | LOC100687182 | LOC100683306 | OPN1LW | GPR85 | LOC482550 | PIGR | KCNH6 | KCNJ5 | ZNRF3 | ATP8B4 | ARL4D | RAPGEF2 | PAQR9 | KCNS2 | DLA-DOB | LPAR4 | CLDN12 | COR1A3 | ACKR2 | LOC106558939 | LOC100686764 | ATP6V0A2 | COR52P2P | TLR3 | COR51R2 | NDC1 | SNCA | IFNG | KCNB1 | RXFP2 | KCNK12 | ZBTB33 | ATP6V0A4 | ZP3 | TRPV1 | MELK | SCAMP5…
cell periphery	GO:0071944	363	1412	5.40019e-06	KCNK9 | MS4A1 | ADCY2 | KCNK10 | OR04E05 | OR16B12 | TRDN | LOC100687182 | LOC100683306 | OPN1LW | GPR85 | LOC482550 | PIGR | KCNH6 | KCNJ5 | ZNRF3 | ATP8B4 | ARL4D | RAPGEF2 | PAQR9 | KCNS2 | DLA-DOB | LPAR4 | CLDN12 | COR1A3 | ACKR2 | LOC106558939 | LOC100686764 | ATP6V0A2 | COR52P2P | TLR3 | COR51R2 | NDC1 | SNCA | IFNG | KCNB1 | RXFP2 | KCNK12 | ZBTB33 | ATP6V0A4 | ZP3 | TRPV1 | MELK | SCAMP5…
transmembrane transporter activity	GO:0022857	121	376	6.68375e-05	GABRG1 | KCNU1 | KCNMB2 | KCNK9 | KCNG1 | FXYD2 | SLC2A4 | KCNK10 | SLC39A8 | SLC35B1 | SLC5A12 | LOC482987 | SLC7A14 | KCNMA1 | KCNS3 | ATP6V0A4 | SLC18A1 | ATP12A | GABRR2 | KCNG4 | SLC5A11 | SFXN2 | SLC7A3 | KCNH6 | ABCD2 | KCNJ5 | NIPAL3 | SLC6A19 | ABCC6 | SLC22A14 | SLC1A6 | SLC6A11 | SLC16A7 | GRIK4 | ATP13A3 | KCNS2 | ABCA5 | KCNK2 | SLC17A1 | SLC39A14 | SLC36A1 | P2RX3 | ASIC5 | SLC36A2 …
integral component of plasma membrane	GO:0005887	122	395	0.000321185	KCNK9 | KCNG1 | FXYD2 | MS4A1 | SLC2A4 | KCNK10 | DRD1 | CDON | C8A | SLC39A8 | OPN1LW | SLC5A12 | LOC482987 | SLC7A14 | ATP1A4 | KCNS3 | NTRK1 | KCNG4 | LOC482550 | SLC5A11 | ATP1B4 | SLC7A3 | KCNH6 | LOC483510 | KCNJ5 | CD40 | SLC6A19 | OR13F1 | SLC22A14 | SLC6A11 | SLC16A7 | GRIK4 | ATP13A3 | KCNS2 | KCNK2 | SLC17A1 | TSPAN8 | P2RX3 | SLC7A4 | ACKR2 | ZNRF3 | TLR3 | KCNA1 | KCNA6 | GRIK3 | KCN…
substrate-specific transmembrane transporter activity	GO:0022891	108	346	0.000815273	GABRG1 | KCNU1 | KCNMB2 | KCNK9 | KCNG1 | FXYD2 | SLC2A4 | KCNK10 | SLC39A8 | SLC35B1 | SLC5A12 | LOC482987 | SLC7A14 | KCNMA1 | KCNS3 | ATP6V0A4 | ATP12A | GABRR2 | KCNG4 | SFXN2 | SLC7A3 | KCNH6 | KCNJ5 | NIPAL3 | SLC6A19 | SLC22A14 | SLC6A11 | SLC16A7 | GRIK4 | ATP13A3 | KCNS2 | KCNK2 | SLC17A1 | SLC39A14 | SLC36A1 | P2RX3 | ASIC5 | SLC36A2 | LOC477792 | ATP6V0A2 | KCNN4 | KCNA1 | KCNA6 | GRIK…
transmembrane transport	GO:0055085	137	471	0.000982629	GABRG1 | ATP6V0A2 | KCNU1 | TIMM21 | KCNMB2 | KCNK9 | KCNG1 | FXYD2 | SLC2A4 | KCNK10 | DRD1 | BPIFA1 | KCNV1 | TRDN | SLC6A1 | SLC35B1 | SLC5A12 | LOC482987 | SLC7A14 | KCNMA1 | KCNS3 | SLC18A1 | ATP12A | GABRR2 | KCNG4 | SLC5A11 | SFXN2 | SLC7A3 | KCNH6 | KCNA1 | ABCD2 | KCNJ5 | NIPAL3 | SLC6A19 | ABCC6 | SLC22A14 | SLC1A6 | SLC6A11 | SLC16A7 | GRIK4 | ATP13A3 | SLC25A19 | KCNS2 | ABCA5 | KCNK2…
intrinsic component of plasma membrane	GO:0031226	123	412	0.00102968	KCNK9 | KCNG1 | FXYD2 | MS4A1 | SLC2A4 | KCNK10 | DRD1 | CDON | C8A | SLC39A8 | OPN1LW | SLC5A12 | LOC482987 | SLC7A14 | ATP1A4 | KCNS3 | NTRK1 | KCNG4 | LOC482550 | SLC5A11 | ATP1B4 | SLC7A3 | KCNH6 | LOC483510 | KCNJ5 | CD40 | SLC6A19 | OR13F1 | SLC22A14 | SLC6A11 | SLC16A7 | GRIK4 | ATP13A3 | KCNS2 | KCNK2 | SLC17A1 | TSPAN8 | P2RX3 | SLC7A4 | ACKR2 | ZNRF3 | TLR3 | KCNA1 | KCNA6 | GRIK3 | KCN…
transporter activity	GO:0005215	137	478	0.00167276	GABRG1 | KCNU1 | KCNMB2 | KCNK9 | KCNG1 | FXYD2 | SLC2A4 | KCNK10 | KCNV1 | ATP6V0A2 | SLC39A8 | SLC35B1 | SLC5A12 | LOC482987 | SLC7A14 | KCNMA1 | KCNS3 | SLC15A2 | ATP6V0A4 | SLC18A1 | ATP12A | GABRR2 | KCNG4 | SLC5A11 | SFXN2 | SLC7A3 | KCNH6 | ABCD2 | KCNJ5 | NIPAL3 | SLC6A19 | ABCC6 | ATP8B4 | SLC22A14 | SLC1A6 | SLC6A11 | SLC16A7 | GRIK4 | ATP13A3 | PLEKHA8 | KCNS2 | ABCA5 | KCNK2 | SLC17A1…
metal ion transmembrane transporter activity	GO:0046873	56	147	0.00186961	SLC6A12 | KCNB2 | KCNS2 | KCNU1 | SLC13A5 | KCNMB2 | KCNK9 | KCNG1 | KCNK2 | SLC17A1 | CNGA4 | SLC30A2 | SLC39A14 | KCNK10 | ASIC5 | SLC23A2 | LOC478773 | KCNC2 | TRPV5 | SLC6A1 | KCNMA1 | CACNG2 | KCNN4 | KCNA1 | CNGB3 | KCNG4 | KCNA6 | KCNA2 | ATP1A4 | KCNS3 | KCNB1 | SLC13A2 | TRPV1 | HCN1 | SLC5A4 | ATP12A | CATSPER1 | ZDHHC13 | SLC39A8 | LOC490277 | SCN4A | SLC30A3 | KCNH6 | SLC5A6 | SLC17A2…
substrate-specific transporter activity	GO:0022892	118	402	0.00266091	GABRG1 | KCNU1 | KCNMB2 | KCNK9 | KCNG1 | FXYD2 | SLC2A4 | KCNK10 | SLC39A8 | SLC35B1 | SLC5A12 | LOC482987 | SLC7A14 | KCNMA1 | KCNS3 | SLC15A2 | ATP6V0A4 | ATP12A | GABRR2 | KCNG4 | SFXN2 | SLC7A3 | KCNH6 | KCNJ5 | NIPAL3 | SLC6A19 | ATP8B4 | SLC22A14 | SNUPN | SLC6A11 | SLC16A7 | GRIK4 | ATP13A3 | PLEKHA8 | KCNS2 | KCNK2 | SLC17A1 | SLC39A14 | SLC36A1 | P2RX3 | ASIC5 | SLC36A2 | LOC477792 | SL…
gated channel activity	GO:0022836	44	109	0.0049582GALNT97	GRIK4 | GABRG1 | KCNB2 | KCNS2 | KCNU1 | KCNK2 | KCNMB2 | KCNK9 | KCNG1 | KCNJ5 | CATSPER1 | ANO4 | GABRA3 | P2RX3 | KCNG4 | KCNC2 | KCNN4 | KCNMA1 | CACNG2 | KCNA1 | CNGB3 | KCNA6 | KCNA2 | GRIK3 | GRIN2B | KCNS3 | KCNB1 | CHRNA9 | TRPV1 | HCN1 | CNGA4 | GABRR2 | LOC478773 | LOC490277 | SCN4A | KCNH6 | GABRA1 | KCNE3 | SLC17A7 | KCNH8 | CLCN1 | SCN10A | VDAC1 | KCNV1
substrate-specific channel activity	GO:0022838	54	148	0.00630144	MIP | GRIK4 | GABRG1 | KCNB2 | KCNS2 | KCNU1 | KCNK2 | KCNMB2 | KCNK9 | KCNG1 | KCNJ5 | CNGA4 | ANO4 | AQP9 | GABRA3 | KCNK10 | ASIC5 | SLC26A3 | KCNG4 | KCNC2 | TRPV5 | KCNMA1 | CACNG2 | KCNN4 | KCNA1 | CNGB3 | SLC26A7 | KCNA6 | KCNA2 | GRIK3 | GRIN2B | KCNS3 | KCNB1 | CHRNA9 | P2RX3 | TRPV1 | HCN1 | CATSPER1 | GABRR2 | LOC478773 | FXYD2 | LOC490277 | SCN4A | KCNH6 | GABRA1 | KCNE3 | SLC17A7 | K…
potassium channel activity	GO:0005267	27	53	0.00802763	KCNS2 | KCNU1 | KCNMB2 | KCNK9 | KCNG1 | KCNJ5 | KCNK10 | CNGB3 | KCNC2 | KCNN4 | KCNMA1 | KCNA1 | KCNA6 | KCNB2 | KCNA2 | KCNS3 | KCNB1 | KCNV1 | HCN1 | CNGA4 | KCNG4 | LOC490277 | KCNH6 | KCNK2 | KCNE3 | KCNH8 | KCNK12
ion transmembrane transporter activity	GO:0015075	90	298	0.00995848	GABRG1 | KCNU1 | KCNMB2 | KCNK9 | KCNG1 | KCNK10 | SLC6A1 | SLC5A12 | KCNMA1 | KCNS3 | ATP12A | GABRR2 | KCNG4 | SFXN2 | KCNH6 | KCNJ5 | NIPAL3 | SLC6A19 | SLC6A11 | SLC16A7 | GRIK4 | ATP13A3 | KCNS2 | KCNK2 | SLC17A1 | SLC39A14 | SLC36A1 | P2RX3 | ASIC5 | SLC36A2 | LOC477792 | ATP6V0A2 | KCNN4 | KCNA1 | KCNA6 | GRIK3 | KCNB1 | ATP13A4 | TRPV1 | HCN1 | SLC5A4 | CATSPER1 | ZDHHC13 | SCN4A | SLC5A6…
potassium ion transmembrane transporter activity	GO:0015079	29	61	0.0106952	KCNS2 | KCNU1 | KCNMB2 | KCNK9 | KCNG1 | KCNK2 | KCNK10 | CNGB3 | KCNC2 | KCNN4 | KCNMA1 | KCNA1 | KCNA6 | KCNB2 | KCNA2 | ATP1A4 | KCNS3 | KCNB1 | KCNV1 | HCN1 | ATP12A | CNGA4 | KCNG4 | LOC490277 | KCNH6 | KCNJ5 | KCNE3 | KCNH8 | KCNK12
inorganic cation transmembrane transporter activity	GO:0022890	64	194	0.0137374	KCNN4 | SLC6A12 | KCNB2 | KCNS2 | KCNU1 | KCNK2 | KCNMB2 | KCNK9 | KCNG1 | KCNJ5 | SLC17A1 | CNGA4 | SLC30A2 | SLC39A14 | SLC36A1 | KCNK10 | ASIC5 | SLC36A2 | LOC477792 | SLC23A2 | LOC478773 | KCNC2 | ATP6V0A2 | TRPV5 | SLC6A1 | KCNMA1 | ATP6V1A | ATP6V1E2 | KCNA1 | CNGB3 | KCNG4 | KCNA6 | KCNA2 | SLC13A5 | ATP1A4 | KCNS3 | CACNG2 | KCNB1 | SLC13A2 | TRPV1 | HCN1 | SLC5A4 | ATP12A | CATSPER1 | ZD…
ion channel activity	GO:0005216	51	143	0.0141CADPS2385	GRIK4 | GABRG1 | KCNB2 | KCNS2 | KCNU1 | KCNK2 | KCNMB2 | KCNK9 | KCNG1 | KCNJ5 | CNGA4 | ANO4 | GABRA3 | KCNK10 | ASIC5 | SLC26A3 | KCNG4 | KCNC2 | TRPV5 | KCNMA1 | CACNG2 | KCNN4 | KCNA1 | CNGB3 | SLC26A7 | KCNA6 | KCNA2 | GRIK3 | GRIN2B | KCNS3 | KCNB1 | CHRNA9 | P2RX3 | TRPV1 | HCN1 | CATSPER1 | GABRR2 | LOC478773 | FXYD2 | LOC490277 | SCN4A | KCNH6 | GABRA1 | KCNE3 | SLC17A7 | KCNH8 | CLCN1 …
ion transport	GO:0006811	124	452	0.0159323	GABRG1 | KCNU1 | KCNK2 | KCNMB2 | KCNK9 | KCNG1 | FXYD2 | KCNK10 | STC2 | DRD1 | TRDN | SLC39A8 | SLC5A12 | KCNMA1 | KCNS3 | ATP1B4 | PIRT | ATP12A | NOS2 | KCNG4 | DRD2 | SGK3 | SFXN2 | KCNH6 | CNIH3 | KCNJ5 | NIPAL3 | SLC6A19 | BPIFA1 | SLC6A11 | SLC16A7 | GRIK4 | ATP13A3 | KCNS2 | CNTN1 | SLC17A1 | SLC39A14 | SLC36A1 | P2RX3 | ASIC5 | SLC36A2 | LOC477792 | LEP | MAPK8IP2 | ATP6V0A2 | KCNN4 | P…
monovalent inorganic cation transmembrane transporter activity	GO:0015077	53	152	0.0159323	SLC6A12 | KCNB2 | KCNS2 | KCNU1 | KCNK2 | KCNMB2 | KCNK9 | KCNG1 | KCNJ5 | SLC17A1 | SLC36A1 | KCNK10 | ASIC5 | SLC36A2 | LOC477792 | SLC23A2 | KCNG4 | KCNC2 | ATP6V0A2 | ATP6V1E2 | KCNMA1 | ATP6V1A | KCNN4 | KCNA1 | CNGB3 | KCNA6 | KCNA2 | SLC13A5 | ATP1A4 | KCNS3 | KCNB1 | SLC13A2 | KCNV1 | HCN1 | SLC5A4 | ATP12A | CNGA4 | LOC478773 | SLC6A1 | LOC490277 | SCN4A | KCNH6 | SLC5A6 | SLC17A2 | ATP6…
potassium ion transport	GO:0006813	33	78	0.0183925	KCNS2 | KCNU1 | KCNMB2 | KCNK9 | KCNG1 | KCNK2 | KCNK10 | CNGB3 | KCNC2 | KCNN4 | KCNMA1 | LOC490277 | KCNA1 | KCNA6 | KCNB2 | KCNA2 | ATP1A4 | KCNS3 | KCNB1 | NEDD4 | KCNV1 | HCN1 | ATP12A | CNGA4 | KCNG4 | DPP6 | ATP1B4 | DRD2 | KCNH6 | KCNJ5 | KCNE3 | KCNH8 | KCNK12
potassium ion transmembrane transport	GO:0071805	30	68	0.019103	KCNS2 | KCNU1 | KCNMB2 | KCNK9 | KCNG1 | KCNK2 | KCNK10 | CNGB3 | KCNC2 | KCNN4 | KCNMA1 | LOC490277 | KCNA1 | KCNA6 | KCNB2 | KCNA2 | ATP1A4 | KCNS3 | KCNB1 | NEDD4 | KCNV1 | HCN1 | CNGA4 | KCNG4 | DPP6 | KCNH6 | KCNJ5 | KCNE3 | KCNH8 | KCNK12
cellular potassium ion transport	GO:0071804	30	68	0.019103	KCNS2 | KCNU1 | KCNMB2 | KCNK9 | KCNG1 | KCNK2 | KCNK10 | CNGB3 | KCNC2 | KCNN4 | KCNMA1 | LOC490277 | KCNA1 | KCNA6 | KCNB2 | KCNA2 | ATP1A4 | KCNS3 | KCNB1 | NEDD4 | KCNV1 | HCN1 | CNGA4 | KCNG4 | DPP6 | KCNH6 | KCNJ5 | KCNE3 | KCNH8 | KCNK12
cation channel activity	GO:0005261	37	93	0.019103	KCNB2 | KCNS2 | KCNU1 | KCNMB2 | KCNK9 | KCNG1 | KCNK2 | CNGA4 | KCNK10 | ASIC5 | LOC478773 | KCNC2 | TRPV5 | KCNMA1 | CACNG2 | KCNN4 | KCNA1 | CNGB3 | KCNA6 | KCNA2 | KCNS3 | KCNB1 | CHRNA9 | P2RX3 | TRPV1 | HCN1 | CATSPER1 | KCNG4 | LOC490277 | SCN4A | KCNH6 | KCNJ5 | KCNE3 | KCNH8 | KCNK12 | SCN10A | KCNV1
neuron part	GO:0097458	75	244	0.0195151	GAD2 | GRIK4 | CNR1 | PDYN | SLC6A12 | SLC17A6 | SYT3 | SCGN | TMEM100 | CNTF | SYT4 | STMN2 | GRM6 | NETO1 | P2RX3 | PPP1R1B | GABBR2 | FABP7 | GPM6A | KIF5C | MAPK8IP2 | SLC6A2 | SEZ6L | GAP43 | CLN8 | FZD3 | EPHB1 | LRRTM1 | KLHL14 | SSTR3 | OPN1LW | GRM5 | SYT10 | SNCA | KCNB2 | KCNA2 | CNTNAP4 | SV2C | NRSN1 | COPS4 | NRSN2 | SV2B | RDX | SYT1 | NEFL | NEFM | OTX2 | TRPV1 | DPYSL5 | SPTBN4 |…
plasma membrane part	GO:0044459	172	675	0.0200368	KCNK9 | KCNG1 | FXYD2 | MS4A1 | SLC2A4 | BMX | BLK | KCNK10 | DRD1 | CDON | C8A | KIF18A | TRDN | ITGAM | CDH2 | OPN1LW | SLC5A12 | LOC482987 | TNIK | SLC7A14 | ATP1A4 | KCNS3 | CACNG2 | SLC13A5 | NTRK1 | KCNG4 | CATSPERB | LOC482550 | SLC5A11 | ATP1B4 | SLC7A3 | KCNH6 | LOC483510 | KCNJ5 | CD40 | SLC6A19 | OR13F1 | SLC22A14 | SLC6A11 | SLC16A7 | RAPGEF2 | GRIK4 | ATP13A3 | KCNS2 | KCNK2 | DLA-DO…
passive transmembrane transporter activity	GO:0022803	54	159	0.0200469	MIP | GRIK4 | GABRG1 | KCNB2 | KCNS2 | KCNU1 | KCNK2 | KCNMB2 | KCNK9 | KCNG1 | KCNJ5 | CNGA4 | ANO4 | AQP9 | GABRA3 | KCNK10 | ASIC5 | SLC26A3 | KCNG4 | KCNC2 | TRPV5 | KCNMA1 | CACNG2 | KCNN4 | KCNA1 | CNGB3 | SLC26A7 | KCNA6 | KCNA2 | GRIK3 | GRIN2B | KCNS3 | KCNB1 | CHRNA9 | P2RX3 | TRPV1 | HCN1 | CATSPER1 | GABRR2 | LOC478773 | FXYD2 | LOC490277 | SCN4A | KCNH6 | GABRA1 | KCNE3 | SLC17A7 | K…
channel activity	GO:0015267	54	159	0.0200469	MIP | GRIK4 | GABRG1 | KCNB2 | KCNS2 | KCNU1 | KCNK2 | KCNMB2 | KCNK9 | KCNG1 | KCNJ5 | CNGA4 | ANO4 | AQP9 | GABRA3 | KCNK10 | ASIC5 | SLC26A3 | KCNG4 | KCNC2 | TRPV5 | KCNMA1 | CACNG2 | KCNN4 | KCNA1 | CNGB3 | SLC26A7 | KCNA6 | KCNA2 | GRIK3 | GRIN2B | KCNS3 | KCNB1 | CHRNA9 | P2RX3 | TRPV1 | HCN1 | CATSPER1 | GABRR2 | LOC478773 | FXYD2 | LOC490277 | SCN4A | KCNH6 | GABRA1 | KCNE3 | SLC17A7 | K…
membrane	GO:0016020	684	3188	0.021CLTCL19779	KIAA1324L | C20H19orf38 | TMEM209 | LDLRAD4 | CPD | KCNK9 | MS4A1 | ADCY2 | BLK | C8H14orf37 | KCNK10 | UCP1 | LOC102153191 | OR16B12 | SORD | TRDN | LOC100687182 | SMO | GPR4 | CNTNAP5 | OPN1LW | ADGRL2 | GPR85 | KCNK12 | GALNT13 | LOC482550 | SLITRK1 | TIMD4 | IL1RL1 | KCNH6 | KCNJ5 | ZNRF3 | ATP8B4 | TMTC1 | CTXN2 | TVP23B | ARL4D | RAPGEF2 | PAQR9 | KCNS2 | EI24 | GDAP1 | MADD | NDUFA9 | LHFP…
cation transmembrane transporter activity	GO:0008324	71	230	0.0233852	KCNN4 | ATP13A3 | SLC6A12 | KCNB2 | KCNS2 | KCNU1 | KCNK2 | KCNMB2 | KCNK9 | KCNG1 | SLC22A2 | KCNJ5 | SLC17A1 | CNGA4 | SLC30A2 | SLC39A14 | SLC36A1 | P2RX3 | ASIC5 | SLC36A2 | LOC477792 | SLC23A2 | LOC478773 | COX7A2L | KCNC2 | ATP6V0A2 | TRPV5 | SLC6A1 | KCNMA1 | ATP6V1A | ATP6V1E2 | KCNA1 | CNGB3 | KCNG4 | KCNA6 | KCNA2 | SLC13A5 | SLC41A3 | ATP1A4 | KCNS3 | CACNG2 | KCNB1 | CHRNA9 | ATP13A4 …
voltage-gated potassium channel activity	GO:0005249	22	43	0.0250454	KCNS2 | CNGB3 | KCNK9 | KCNG1 | KCNK2 | KCNC2 | KCNMA1 | KCNA1 | KCNA6 | KCNB2 | KCNA2 | KCNS3 | KCNB1 | KCNV1 | HCN1 | CNGA4 | KCNG4 | LOC490277 | KCNH6 | KCNJ5 | KCNE3 | KCNH8
cell communication	GO:0007154	437	1960	0.0269281	LDLRAD4 | ADCY2 | SEZ6L | OR04E05 | ESRRB | TRDN | LOC100687182 | SMO | GPR4 | OPN1LW | ADGRL2 | GPR85 | LOC482550 | SGK3 | PIGR | IL1RL1 | KCNK2 | PTPRO | ZNRF3 | TTC26 | CDC73 | ARL4D | RAPGEF2 | DEDD | PAQR9 | PLCE1 | HPCAL4 | RAB30 | STK32B | LPAR4 | COR1P2 | DCDC2 | COR1A3 | ACKR2 | LOC106558939 | UCN3 | LOC100686764 | COR52P2P | TLR3 | COR51R2 | CNIH3 | BMI1 | SNCA | IFNG | EMR4 | RXFP2 | L…
ion transmembrane transport	GO:0034220	93	327	0.0291636	GABRG1 | KCNU1 | KCNMB2 | KCNK9 | KCNG1 | KCNK10 | DRD1 | TRDN | SLC39A8 | SLC5A12 | KCNMA1 | KCNS3 | PIRT | ATP12A | GABRR2 | KCNG4 | DRD2 | SFXN2 | KCNH6 | KCNA1 | KCNJ5 | BPIFA1 | SLC16A7 | GRIK4 | ATP13A3 | KCNS2 | KCNK2 | SLC17A1 | SLC36A1 | P2RX3 | ASIC5 | SLC36A2 | LOC477792 | MAPK8IP2 | ATP6V0A2 | KCNN4 | CNIH3 | KCNA6 | SNCA | GRIK3 | KCNB1 | ATP13A4 | KCNV1 | HCN1 | CATSPER1 | LOC478773…
synapse	GO:0045202	48	139	0.0291636	CBLN1 | GAD2 | GRIK4 | GABRG1 | CHRNA9 | SCGN | GABRR2 | SYT4 | SYT5 | GRM6 | GABRA3 | SYT3 | CALB1 | GAP43 | CLN8 | SLC17A6 | CDH2 | KCNA1 | GRM5 | SYT10 | SNCA | KCNA2 | CNTNAP4 | SV2C | GRIK3 | GRIN2B | NMNAT2 | COPS4 | SV2B | NETO1 | SYT1 | COPS5 | TRPV1 | NPAS4 | SLC30A3 | RAB3C | DRD2 | PTPRO | FZD3 | SYT13 | NTRK2 | GABRA1 | SLC17A7 | LRRK2 | SYTL4 | WNT7A | RAPGEF2 | ALS2
voltage-gated channel activity	GO:0022832	29	68	0.0302959	KCNS2 | CNGB3 | KCNK9 | KCNG1 | KCNK2 | CATSPER1 | LOC478773 | KCNC2 | KCNMA1 | CACNG2 | KCNA1 | KCNA6 | KCNB2 | KCNA2 | KCNS3 | KCNB1 | KCNV1 | HCN1 | CNGA4 | KCNG4 | LOC490277 | SCN4A | KCNH6 | KCNJ5 | KCNE3 | KCNH8 | CLCN1 | SCN10A | VDAC1
voltage-gated ion channel activity	GO:0005244	29	68	0.0302959	KCNS2 | CNGB3 | KCNK9 | KCNG1 | KCNK2 | CATSPER1 | LOC478773 | KCNC2 | KCNMA1 | CACNG2 | KCNA1 | KCNA6 | KCNB2 | KCNA2 | KCNS3 | KCNB1 | KCNV1 | HCN1 | CNGA4 | KCNG4 | LOC490277 | SCN4A | KCNH6 | KCNJ5 | KCNE3 | KCNH8 | CLCN1 | SCN10A | VDAC1
voltage-gated cation channel activity	GO:0022843	24	51	0.031453	KCNS2 | CNGB3 | KCNK9 | KCNG1 | KCNK2 | CATSPER1 | KCNC2 | KCNMA1 | CACNG2 | KCNA1 | KCNA6 | KCNB2 | KCNA2 | KCNS3 | KCNB1 | KCNV1 | HCN1 | CNGA4 | KCNG4 | LOC490277 | KCNH6 | KCNJ5 | KCNE3 | KCNH8
single organism signaling	GO:0044700	429	1929	0.0328114	LDLRAD4 | ADCY2 | SEZ6L | OR04E05 | ESRRB | TRDN | LOC100687182 | SMO | GPR4 | OPN1LW | ADGRL2 | GPR85 | LOC482550 | SGK3 | PIGR | IL1RL1 | KCNK2 | PTPRO | ZNRF3 | TTC26 | CDC73 | ARL4D | RAPGEF2 | DEDD | PAQR9 | PLCE1 | HPCAL4 | RAB30 | STK32B | LPAR4 | COR1P2 | DCDC2 | COR1A3 | ACKR2 | LOC106558939 | UCN3 | LOC100686764 | COR52P2P | TLR3 | COR51R2 | CNIH3 | BMI1 | SNCA | IFNG | EMR4 | RXFP2 | L…
signaling	GO:0023052	429	1932	0.0355348	LDLRAD4 | ADCY2 | SEZ6L | OR04E05 | ESRRB | TRDN | LOC100687182 | SMO | GPR4 | OPN1LW | ADGRL2 | GPR85 | LOC482550 | SGK3 | PIGR | IL1RL1 | KCNK2 | PTPRO | ZNRF3 | TTC26 | CDC73 | ARL4D | RAPGEF2 | DEDD | PAQR9 | PLCE1 | HPCAL4 | RAB30 | STK32B | LPAR4 | COR1P2 | DCDC2 | COR1A3 | ACKR2 | LOC106558939 | UCN3 | LOC100686764 | COR52P2P | TLR3 | COR51R2 | CNIH3 | BMI1 | SNCA | IFNG | EMR4 | RXFP2 | L…
regulation of membrane potential	GO:0042391	37	99	0.0374833	KCNK9 | POPDC3 | NPAS4 | GRIK3 | NETO1 | KCNK10 | DRD1 | MAPK8IP2 | TRDN | KCNN4 | ATP1A4 | CACNG2 | CATSPER1 | GJD2 | KCNA1 | CNGB3 | SLC26A7 | SNCA | KCNA2 | KCNH8 | SLC26A3 | KCNB1 | NEDD4 | HCN1 | CNGA4 | LOC478773 | SCN4A | KCNH6 | SCN10A | RIMS3 | KCNK2 | KCNE3 | SLC17A7 | LRRK2 | CLCN1 | KCNK12 | WNT7A
presynapse	GO:0098793	26	60	0.0457044	GAD2 | GRIK4 | SYT4 | GRM6 | SYT3 | CLN8 | SLC17A6 | CNTNAP4 | SYT10 | KCNA2 | SV2C | COPS4 | SV2B | SYT1 | COPS5 | SYT5 | SLC30A3 | RAB3C | DRD2 | WNT7A | SYT13 | NTRK2 | SLC17A7 | LRRK2 | SYTL4 | FZD3
active transmembrane transporter activity	GO:0022804	44	128	0.0473846	ATP13A3 | SLC6A12 | ABCG4 | ABCA5 | SLC22A2 | SLC17A1 | SLC36A1 | SLC7A4 | SLC36A2 | SLC23A2 | SLC6A2 | ATP6V0A2 | ATP6V1E2 | ATP1A4 | ATP6V1A | CDH17 | SLC26A7 | SLC5A12 | LOC482987 | SLC13A5 | SLC7A14 | SLC26A3 | LOC478384 | ATP13A4 | SLC13A2 | ABCB9 | SLC5A4 | ATP12A | SLC6A1 | SLC5A11 | SLC4A1 | SLC7A3 | SLC15A1 | SLC5A6 | ABCD2 | SLC17A2 | ATP6V0A4 | SLCO1A2 | SLC6A19 | ABCC6 | SLC17A7 | SLC…
