# Supplementary material for: Transcriptional Differences between Canine Cutaneous Epitheliotropic Lymphoma and Immune-Mediated Dermatoses
Source: Genes (Basel). 2021 Jan 25;12(2):160. doi: 10.3390/genes12020160 (PMC7912288; doi:10.3390/genes12020160)
Supplement: Supplementary file 1 [file genes-12-00160-s001.zip › Table S7.xlsx]

## Sheet: Previously described genes
Table S7. Differentially expressed genes in our dataset previously described in human cutaneous epitheliotropic lymphoma. Significantly differentially expressed genes with an FDR < 0.01 with their log2 fold change (Log2FC), mean of normalized read counts across all samples (BaseMean), standard error of the Log2FC (LfcSE) and the Log2FC divided by LfcSE (Stat). IMD cases served as control group.
ID	BaseMean	Log2FC	LfcSE	Stat	p-value	FDR	References
SLAMF7	50.0016	2.34461	0.451867	5.18873	2.11736e-07	1.05892e-05	Zhang et al. 2012
PSORS1C2	52.7062	1.9849	0.492822	4.02762	5.63436e-05	0.000643337	Litvinov et al. 2015, Shin et al. 2007
IL2RB	44.8649	1.97655	0.474517	4.1654	3.10809e-05	0.000415392	Shin et al. 2007
KRT17	102.14	1.85127	0.388925	4.75997	1.93618e-06	5.19862e-05	Shin et al. 2007
PTPRCAP	25.2352	1.83612	0.389276	4.71675	2.39645e-06	6.0463e-05	Shin et al. 2007
CST6	24.2186	1.65595	0.534138	3.10022	0.00193376	0.00933726	Litvinov et al. 2010 and 2015, Shin et al. 2007
LOR	40.76	1.62595	0.461504	3.52315	0.000426455	0.00294016	Litvinov et al. 2010 and 2015, Shin et al. 2007
CD3E	24.7142	1.58967	0.481998	3.29807	0.000973512	0.00550703	Shin et al. 2007
ITGB7	24.0082	1.56866	0.389835	4.02391	5.72409e-05	0.000649828	Shin et al. 2007
ARHGDIB	62.1358	1.26058	0.406625	3.1001	0.00193458	0.00933825	Zhang et al. 2012
ITGA6	119.368	1.20696	0.263946	4.57274	4.81383e-06	0.00010405	Shin et al. 2007
CXCR6	63.0194	1.178	0.347833	3.38669	0.000707409	0.00431979	Zhang et al. 2012
CD5	172.833	1.1096	0.267846	4.1427	3.43242e-05	0.000443829	Tracey et al. 2003
IGSF6	254.545	1.06656	0.304175	3.50642	0.000454186	0.00307721	Zhang et al. 2012
IL12RB2	161.263	0.981751	0.276054	3.55638	0.000375998	0.00267576	Zhang et al. 2012
DUSP5	12.7251	-1.21106	0.393463	-3.07795	0.00208433	0.00987775	Shin et al. 2007
TNFRSF21	14.3604	-1.22951	0.389059	-3.16021	0.00157658	0.00795394	Shin et al. 2007
DENND1B	23.9285	-1.36571	0.441523	-3.09317	0.00198029	0.0095102	Zhang et al. 2012
CHD1	13.6627	-1.39232	0.445504	-3.12528	0.00177639	0.00876199	Litvinov et al. 2015
DEDD	12.728	-1.42184	0.410745	-3.46161	0.000536955	0.00350218	Tracey et al. 2003
TIMELESS	21.2687	-1.43467	0.376212	-3.81345	0.000137039	0.00125455	Zhang et al. 2012
SAMHD1	21.8412	-1.49885	0.350418	-4.27732	1.89154e-05	0.000288597	Zhang et al. 2012
ZNRF3	10.4349	-1.51671	0.48515	-3.12627	0.00177037	0.0087373	Zhang et al. 2012
IFIH1	15.1138	-1.52224	0.389267	-3.91053	9.20944e-05	0.000924555	Zhang et al. 2012
FGFR2	16.507	-1.58605	0.450588	-3.51996	0.000431607	0.00296623	Shin et al. 2007
TFRC	17.4579	-1.62681	0.371887	-4.37446	1.21732e-05	0.00020657	Litvinov et al. 2015
DUSP3	7.14755	-1.67142	0.53375	-3.13146	0.00173939	0.00860414	Shin et al. 2007
CD86	8.79892	-1.74594	0.553261	-3.15572	0.00160103	0.00805528	Zhang et al. 2012
ITK	15.8677	-1.78748	0.450956	-3.96376	7.37781e-05	0.000784207	Litvinov et al. 2010 and 2015, Shin et al. 2007, Zhang et al. 2012
POU2AF1	11.5119	-1.81471	0.505914	-3.587	0.000334509	0.00244511	Litvinov et al. 2010 and 2015, Shin et al. 2007
CYBB	9.55443	-1.90087	0.48024	-3.95815	7.5531e-05	0.000798572	Zhang et al. 2012
TRIM22	27.4636	-1.92297	0.362571	-5.30371	1.1347e-07	6.74586e-06	Zhang et al. 2012
LAG3	9.01625	-1.93961	0.605525	-3.20318	0.00135918	0.00710098	Shin et al. 2007
PRKCQ	17.0431	-1.9667	0.361275	-5.44378	5.2163e-08	3.86529e-06	Shin et al. 2007
DRAM1	15.9697	-1.97616	0.613957	-3.21872	0.00128763	0.00681385	Zhang et al. 2012
CYTIP	18.3464	-2.0187	0.463709	-4.35338	1.34054e-05	0.000223374	Zhang et al. 2012
PSMB9	5.69726	-2.01875	0.625743	-3.22616	0.00125463	0.00667753	Zhang et al. 2012
MYB	8.95172	-2.0564	0.660021	-3.11566	0.00183532	0.008957	Shin et al. 2007
MX1	8.26251	-2.06954	0.593871	-3.48483	0.000492456	0.00327641	Zhang et al. 2012
AMOT	8.94981	-2.16664	0.576039	-3.76127	0.000169054	0.00146463	Zhang et al. 2012
CTLA4	6.665	-2.19551	0.699052	-3.14069	0.00168548	0.0084001	Zhang et al. 2012
PARP15	6.38861	-2.32078	0.606932	-3.82379	0.000131418	0.00121857	Zhang et al. 2012
CCRL2	5.95081	-2.38921	0.62725	-3.80902	0.000139517	0.00127089	Zhang et al. 2012
ACADL	13.5151	-2.42183	0.562999	-4.30167	1.69516e-05	0.000266334	Zhang et al. 2012
MEI1	17.5956	-2.42909	0.503277	-4.82656	1.38914e-06	4.15205e-05	Zhang et al. 2012
MX2	8.78259	-2.43711	0.607079	-4.0145	5.95731e-05	0.000670082	Shin et al. 2007, Zhang et al. 2012
BLM	8.91212	-2.52439	0.599339	-4.21196	2.53166e-05	0.000357376	Zhang et al. 2012
HCK	8.58285	-2.55626	0.616108	-4.14903	3.33881e-05	0.000435917	Tracey et al. 2003
ABCG4	4.82464	-2.58089	0.775402	-3.32845	0.000873297	0.00505243	Zhang et al. 2012
BCL7A	6.45952	-2.62155	0.633214	-4.14007	3.47203e-05	0.000448055	Litvinov et al. 2015
PHTF2	13.4632	-2.62308	0.615472	-4.2619	2.02698e-05	0.000302132	Zhang et al. 2012
SYCP1	6.25625	-2.65017	0.800645	-3.31005	0.000932796	0.00533341	Litvinov et al. 2015
FGFR1OP	3.66052	-2.66663	0.816714	-3.26508	0.00109434	0.00599528	Shin et al. 2007
EDA	5.10353	-2.84029	0.739293	-3.8419	0.000122086	0.0011506	Zhang et al. 2012
TNIK	12.1891	-2.91395	0.563612	-5.17015	2.33909e-07	1.13068e-05	Shin et al. 2007
SEC22C	9.57736	-3.01345	0.671765	-4.48587	7.26168e-06	0.000141339	Zhang et al. 2012
CD38	8.70534	-3.03708	0.667533	-4.54971	5.37204e-06	0.000112589	Zhang et al. 2012
ADAMTSL3	16.75	-3.14811	0.470853	-6.68597	2.29393e-11	1.50134e-08	Zhang et al. 2012
CCR5	10.962	-3.18742	0.568762	-5.60415	2.09283e-08	2.07367e-06	Shin et al. 2007
SH2D1A	8.09892	-3.26493	0.680564	-4.79739	1.60749e-06	4.55778e-05	Litvinov et al. 2010 and 2015, Shin et al. 2007, Zhang et al. 2012
SEL1L3	7.08185	-3.27391	0.758735	-4.31496	1.59633e-05	0.000253579	Zhang et al. 2012
CXCL13	4.40672	-3.28752	0.913087	-3.60045	0.000317669	0.00235461	Shin et al. 2007
STAT4	11.9599	-3.28874	0.582934	-5.6417	1.68378e-08	1.79935e-06	Litvinov et al. 2015, Tracey et al. 2003
MELK	4.64864	-3.31063	0.860461	-3.84751	0.000119325	0.00112912	Zhang et al. 2012
NPY1R	5.64716	-3.36017	0.831457	-4.0413	5.3155e-05	0.000615603	Zhang et al. 2012
TFEC	12.049	-3.49204	0.646716	-5.39965	6.67716e-08	4.62944e-06	Zhang et al. 2012
SELL	11.1507	-3.83882	0.68174	-5.63092	1.7925e-08	1.87676e-06	Shin et al. 2007
FASLG	3.99453	-3.85093	0.971046	-3.96575	7.31656e-05	0.000779298	Zhang et al. 2012
IFNG	2.39558	-4.09448	1.09168	-3.75063	0.000176389	0.00150777	Shin et al. 2007, Zhang et al. 2012
NCR1	4.80221	-4.09841	1.01866	-4.02335	5.73761e-05	0.000650506	Zhang et al. 2012
ARL14	4.88246	-4.17109	1.01903	-4.09322	4.25427e-05	0.000519941	Zhang et al. 2012
AKR1B1	1.90852	-4.27781	1.22278	-3.49842	0.000468032	0.00314792	Zhang et al. 2012
COL21A1	11.8965	-4.32966	0.733262	-5.90465	3.53395e-09	5.60683e-07	Shin et al. 2007
CCR4	7.38057	-4.38754	0.893593	-4.90999	9.108e-07	3.01204e-05	Litvinov et al. 2015, Shin et al. 2007
MND1	5.92678	-4.46951	1.07214	-4.16878	3.06234e-05	0.000411404	Zhang et al. 2012
CDH12	6.09475	-4.47367	0.998823	-4.47894	7.50148e-06	0.000144527	Zhang et al. 2012
SELP	7.9756	-4.49831	0.982807	-4.577	4.71686e-06	0.000102492	Tracey et al. 2003
IL17A	2.54323	-4.71239	1.15254	-4.08868	4.33833e-05	0.000527721	Litvinov et al. 2010 and 2015
PPARGC1A	14.9759	-4.78128	0.737407	-6.48391	8.93776e-11	4.05508e-08	Zhang et al. 2012
BCL2L14	5.52771	-4.82532	0.993655	-4.85613	1.19699e-06	3.70724e-05	Zhang et al. 2012
CD1C	2.80409	-4.83163	1.24771	-3.8724	0.000107769	0.001045	Shin et al. 2007
MACROD2	6.24349	-5.99186	1.02596	-5.84023	5.2128e-09	7.5735e-07	Zhang et al. 2012
ERBB4	17.2969	-6.97484	0.95967	-7.26795	3.64979e-13	1.02432e-09	Zhang et al. 2012
Litvinov I V., Jones DA, Sasseville D, Kupper TS. Transcriptional profiles predict disease outcome in patients with cutaneous T-cell lymphoma. Clin Cancer Res. 2010;16(7):OF1-9.
Litvinov I V., Netchiporouk E, Cordeiro B, Doré MA, Moreau L, Pehr K, et al. The use of transcriptional profiling to improve personalized diagnosis and management of Cutaneous T-cell Lymphoma (CTCL). Clin Cancer Res. 2015;21(12):2820–9.
Shin J, Monti S, Aires DJ, Duvic M, Golub T, Jones DA, et al. Lesional gene expression profiling in cutaneous T-cell lymphoma reveals natural clusters associated with disease outcome. Blood [Internet]. 2007;110(8):3015–27. Available from: http://ovidsp.ovid.com/ovidweb.cgi?T=JS&CSC=Y&NEWS=N&PAGE=fulltext&D=med4&AN=17638852%5Cnhttp://ry2ue4ek7d.search.serialssolutions.com/?sid=OVID:Ovid+MEDLINE(R)…
Tracey L, Villuendas R, Dotor AM, Spiteri I, Ortiz P, García JF, et al. Mycosis fungoides shows concurrent deregulation of multiple genes involved in the TNF signaling pathway: An expression profile study. Blood. 2003;102(3):1042–50.
Zhang Y, Wang Y, Yu R, Huang Y, Su M, Xiao C, et al. Molecular Markers of Early-Stage Mycosis Fungoides. J Invest Dermatol [Internet]. 2012;132:1698–706. Available from: http://dx.doi.org/10.1038/jid.2012.13
